# Supplementary material for: Developing A Baseline Metabolomic Signature Associated with COVID-19 Severity: Insights from Prospective Trials Encompassing 13 U.S. Centers
Source: Metabolites. 2023 Oct 24;13(11):1107. doi: 10.3390/metabo13111107 (PMC10672920; doi:10.3390/metabo13111107)
Supplement: Supplementary file 1 [file metabolites-13-01107-s001.zip]

Archive with 7 entries (7 files):
- Figure S1 flowchart.png
- Figure S2 correlation plot.png
- Figure S3 tRNA charing pathway dist modified.png
- Supplementary Table S1.xlsx
- Supplementary Table S2.xlsx
- Supplementary Table S3 Biocrates_Raw_Data.csv
- Supplementary Table S4.xlsx
