# Supplementary material for: Developing A Baseline Metabolomic Signature Associated with COVID-19 Severity: Insights from Prospective Trials Encompassing 13 U.S. Centers
Source: Metabolites. 2023 Oct 24;13(11):1107. doi: 10.3390/metabo13111107 (PMC10672920; doi:10.3390/metabo13111107)
Supplement: Supplementary file 1 [file metabolites-13-01107-s001.zip › Supplementary Table S1.xlsx]

## Sheet: Sheet1
Characteristic	Overall, N = 107	Hospitalized, N = 39	Never Hospitalized, N = 68
Acetylcarnitine	2.30 (0.70)	2.79 (0.68)	2.02 (0.54)
Propionylcarnitine	-1.44 (0.66)	-1.17 (0.80)	-1.59 (0.52)
Malonylcarnitine..Hydroxybutyrylcarnitine.	-4.87 (1.87)	-4.64 (1.72)	-5.01 (1.96)
Butyrylcarnitine	-2.43 (0.85)	-1.99 (1.07)	-2.68 (0.58)
Glutaconylcarnitine	-2.97 (2.09)	-3.39 (1.90)	-2.73 (2.16)
Hexanoylcarnitine..Fumarylcarnitine.	-2.87 (0.32)	-2.70 (0.34)	-2.97 (0.27)
Octanoylcarnitine	-3.11 (1.34)	-2.73 (0.85)	-3.33 (1.52)
Decanoylcarnitine	-2.01 (0.62)	-1.84 (0.58)	-2.11 (0.62)
Decenoylcarnitine	-2.53 (0.34)	-2.33 (0.35)	-2.65 (0.28)
Dodecenoylcarnitine	-4.27 (0.39)	-4.04 (0.41)	-4.41 (0.30)
Tetradecenoylcarnitine	-4.10 (0.60)	-3.94 (0.54)	-4.19 (0.61)
Tetradecadienylcarnitine	-6.18 (2.09)	-5.46 (1.99)	-6.60 (2.04)
Trigonelline	-1.59 (1.21)	-2.20 (0.54)	-1.24 (1.35)
Alanine	8.41 (0.51)	8.10 (0.58)	8.59 (0.36)
Aspartic.Acid	2.60 (0.60)	2.36 (0.65)	2.75 (0.53)
Glycine	7.76 (0.50)	7.47 (0.47)	7.93 (0.44)
Histidine	6.12 (0.38)	5.82 (0.38)	6.30 (0.26)
Phenylalanine	6.14 (0.46)	6.43 (0.41)	5.97 (0.40)
Proline	7.39 (0.57)	7.10 (0.62)	7.56 (0.47)
Serine	6.46 (0.42)	6.26 (0.45)	6.58 (0.35)
Threonine	6.72 (0.41)	6.49 (0.40)	6.85 (0.35)
Tryptophan	5.35 (0.53)	4.97 (0.63)	5.56 (0.31)
X3.Methylhistidine	0.84 (1.68)	0.32 (1.77)	1.14 (1.56)
Asymmetric.dimethylarginine	-1.16 (0.31)	-1.06 (0.39)	-1.22 (0.23)
alpha.Aminoadipic.acid	-0.22 (1.75)	0.32 (0.92)	-0.52 (2.03)
beta.Aminobutyric.acid	-3.82 (0.83)	-3.20 (0.82)	-4.17 (0.61)
Betaine	4.71 (0.53)	4.96 (0.60)	4.57 (0.43)
Citrulline	4.24 (0.70)	3.85 (0.81)	4.46 (0.52)
Cystine	4.63 (1.59)	5.11 (1.86)	4.35 (1.35)
Dihydroxyphenylalanine	-10.95 (4.19)	-9.29 (4.83)	-11.90 (3.47)
Homoarginine	0.94 (0.89)	0.49 (0.96)	1.20 (0.73)
Kynurenine	1.45 (0.56)	1.78 (0.63)	1.26 (0.42)
Proline.betaine	1.45 (2.38)	2.68 (2.09)	0.74 (2.26)
Symmetric.dimethylarginine	-1.07 (0.72)	-0.68 (0.65)	-1.29 (0.66)
Tryptophan.betaine	-1.78 (2.29)	-3.15 (2.72)	-1.00 (1.54)
Cholic.Acid	-4.81 (1.52)	-5.20 (1.64)	-4.58 (1.41)
Deoxycholic.acid	-1.87 (1.70)	-2.41 (1.96)	-1.55 (1.45)
Glycolithocholic.acid	-6.11 (1.68)	-6.94 (1.53)	-5.64 (1.58)
Glycolithocholic.acid.sulfate	-1.84 (1.81)	-1.23 (1.60)	-2.19 (1.84)
gamma.Aminobutyric.acid	-2.72 (0.37)	-2.89 (0.39)	-2.62 (0.31)
Spermine	-3.27 (1.00)	-2.87 (0.88)	-3.50 (0.99)
Ceramide.d16.1.20.0.	-3.63 (1.22)	-3.87 (0.86)	-3.50 (1.38)
Ceramide.d16.1.22.0.	-2.17 (0.73)	-2.65 (0.65)	-1.89 (0.62)
Ceramide.d16.1.23.0.	-3.47 (0.90)	-3.99 (0.68)	-3.16 (0.87)
Ceramide.d16.1.24.0.	-3.05 (0.78)	-3.67 (0.55)	-2.69 (0.66)
Ceramide.d18.1.16.0.	-0.85 (0.47)	-0.60 (0.54)	-0.99 (0.35)
Ceramide.d18.1.18.0.	-2.16 (0.76)	-1.60 (0.79)	-2.48 (0.52)
Ceramide.d18.1.20.0.OH..	-0.79 (0.83)	-0.34 (0.78)	-1.05 (0.75)
Ceramide.d18.1.20.0.	-2.48 (0.61)	-2.09 (0.64)	-2.70 (0.46)
Ceramide.d18.1.24.1.	0.32 (0.60)	0.76 (0.61)	0.07 (0.43)
Ceramide.d18.2.22.0.	-2.03 (0.55)	-2.30 (0.66)	-1.88 (0.42)
Ceramide.d18.2.23.0.	-3.41 (0.75)	-3.80 (0.83)	-3.19 (0.61)
Ceramide.d18.2.24.0.	-1.43 (0.67)	-1.87 (0.67)	-1.18 (0.54)
Cholesteryl.ester.14.0	2.72 (1.03)	1.84 (0.87)	3.23 (0.73)
Cholesteryl.ester.14.1	-3.60 (1.22)	-4.25 (1.64)	-3.23 (0.67)
Cholesteryl.ester.15.0	1.58 (1.49)	0.47 (1.68)	2.22 (0.90)
Cholesteryl.ester.16.0	7.30 (0.69)	7.02 (0.79)	7.46 (0.58)
Cholesteryl.ester.16.1	4.86 (0.89)	4.28 (0.84)	5.19 (0.75)
Cholesteryl.ester.17.0	1.48 (1.79)	0.44 (2.51)	2.07 (0.70)
Cholesteryl.ester.17.1	1.17 (0.90)	0.62 (0.96)	1.49 (0.68)
Cholesteryl.ester.18.0	3.18 (0.76)	2.75 (0.83)	3.43 (0.60)
Cholesteryl.ester.18.1	7.64 (0.69)	7.27 (0.74)	7.86 (0.56)
Cholesteryl.ester.18.2	9.68 (0.70)	9.23 (0.78)	9.93 (0.51)
Cholesteryl.ester.18.3	4.82 (0.90)	4.16 (0.82)	5.19 (0.70)
Cholesteryl.ester.20.1	-1.40 (2.34)	-2.04 (2.81)	-1.03 (1.95)
Cholesteryl.ester.20.3	3.86 (0.85)	3.30 (0.90)	4.18 (0.63)
Cholesteryl.ester.20.5	4.51 (0.96)	4.05 (0.91)	4.77 (0.89)
Cholesteryl.ester.22.5	0.90 (0.66)	0.71 (0.73)	1.01 (0.59)
Diacylglyceride.14.0_18.2.	-1.23 (0.89)	-1.54 (1.00)	-1.06 (0.78)
Diacylglyceride.16.0_18.1.	1.65 (0.78)	1.88 (0.73)	1.51 (0.78)
Diacylglyceride.16.0_18.2.	1.20 (0.82)	1.57 (0.84)	0.98 (0.73)
Diacylglyceride.16.0_20.0.	-2.04 (0.54)	-2.21 (0.53)	-1.94 (0.52)
Diacylglyceride.16.0_20.4.	-3.18 (0.98)	-3.10 (1.39)	-3.23 (0.65)
Diacylglyceride.18.1_18.2.	2.91 (0.74)	3.20 (0.77)	2.74 (0.68)
Diacylglyceride.18.1_20.4.	-2.26 (1.22)	-1.96 (0.47)	-2.43 (1.46)
Diacylglyceride.18.2_18.2.	2.33 (0.97)	2.73 (1.06)	2.10 (0.84)
Diacylglyceride.18.2_20.4.	-2.68 (1.24)	-2.27 (0.73)	-2.92 (1.40)
Dihydroceramide.d18.0.18.0.OH..	-1.66 (2.97)	-0.76 (0.93)	-2.17 (3.57)
Dihydroceramide.d18.0.18.0.
-9.82828	21 / 107 (20%)	2 / 39 (5.1%)	19 / 68 (28%)
-8.89539	55 / 107 (51%)	16 / 39 (41%)	39 / 68 (57%)
-8.33352	15 / 107 (14%)	8 / 39 (21%)	7 / 68 (10%)
-7.93016	11 / 107 (10%)	8 / 39 (21%)	3 / 68 (4.4%)
-7.61529	4 / 107 (3.7%)	4 / 39 (10%)	0 / 68 (0%)
-7.35698	1 / 107 (0.9%)	1 / 39 (2.6%)	0 / 68 (0%)
Dihydroceramide.d18.0.20.0.	-5.64 (1.29)	-5.21 (0.64)	-5.88 (1.50)
Dihydroceramide.d18.0.24.1.	-2.19 (0.61)	-1.87 (0.68)	-2.37 (0.48)
Arachidonic.acid	2.39 (0.75)	2.60 (0.67)	2.26 (0.78)
Docosahexaenoic.acid	1.60 (0.99)	2.01 (0.78)	1.37 (1.02)
Palmitic.acid	7.85 (0.32)	8.05 (0.29)	7.74 (0.29)
Octadecenoic.acid	6.99 (0.87)	7.53 (0.53)	6.68 (0.88)
Octadecadienoate	5.16 (0.69)	5.62 (0.44)	4.90 (0.67)
Eicosenoic.acid	0.49 (0.82)	1.07 (0.62)	0.17 (0.74)
Eicosatrienoic.acid	-0.82 (0.78)	-0.45 (0.65)	-1.04 (0.77)
Lysophosphatidylcholine.a.C14.0	1.17 (1.55)	-0.36 (0.93)	2.05 (1.07)
Lysophosphatidylcholine.a.C16.0	5.77 (0.85)	4.90 (0.67)	6.27 (0.46)
Lysophosphatidylcholine.a.C16.1	0.35 (1.06)	-0.75 (0.80)	0.98 (0.56)
Lysophosphatidylcholine.a.C17.0	-0.13 (1.00)	-1.16 (0.69)	0.46 (0.58)
Lysophosphatidylcholine.a.C18.0	3.98 (0.90)	3.06 (0.64)	4.50 (0.53)
Lysophosphatidylcholine.a.C18.1	3.42 (0.88)	2.58 (0.69)	3.90 (0.55)
Lysophosphatidylcholine.a.C18.2	4.20 (1.01)	3.25 (0.79)	4.74 (0.67)
Lysophosphatidylcholine.a.C20.3	0.40 (0.87)	-0.38 (0.73)	0.84 (0.60)
Lysophosphatidylcholine.a.C20.4	2.43 (0.70)	1.96 (0.73)	2.70 (0.52)
Lysophosphatidylcholine.a.C28.0	-1.88 (0.50)	-2.07 (0.45)	-1.78 (0.51)
Lysophosphatidylcholine.a.C28.1	-1.78 (0.49)	-2.01 (0.37)	-1.64 (0.50)
Phosphatidylcholine.aa.C24.0	-3.79 (0.61)	-3.60 (0.51)	-3.90 (0.64)
Phosphatidylcholine.aa.C26.0	0.13 (0.41)	0.32 (0.41)	0.02 (0.37)
Phosphatidylcholine.aa.C28.1	1.29 (0.51)	0.98 (0.47)	1.46 (0.45)
Phosphatidylcholine.aa.C32.0	3.54 (0.43)	3.72 (0.43)	3.43 (0.39)
Phosphatidylcholine.aa.C32.1	3.02 (0.77)	2.75 (0.72)	3.18 (0.77)
Phosphatidylcholine.aa.C32.2	0.57 (0.88)	-0.07 (0.69)	0.94 (0.76)
Phosphatidylcholine.aa.C32.3	-1.58 (0.54)	-1.81 (0.56)	-1.45 (0.48)
Phosphatidylcholine.aa.C34.3	3.06 (0.71)	2.67 (0.62)	3.28 (0.65)
Phosphatidylcholine.aa.C34.4	-0.52 (0.92)	-1.26 (0.61)	-0.10 (0.80)
Phosphatidylcholine.aa.C36.0	-1.01 (1.53)	-1.51 (2.11)	-0.72 (0.96)
Phosphatidylcholine.aa.C36.1	4.82 (0.49)	4.64 (0.57)	4.92 (0.41)
Phosphatidylcholine.aa.C36.2	7.18 (0.47)	6.97 (0.49)	7.30 (0.42)
Phosphatidylcholine.aa.C36.3	6.18 (0.67)	5.74 (0.67)	6.44 (0.52)
Phosphatidylcholine.aa.C36.5	2.98 (0.80)	2.61 (0.64)	3.19 (0.81)
Phosphatidylcholine.aa.C36.6	-1.91 (0.87)	-2.59 (0.60)	-1.53 (0.75)
Phosphatidylcholine.aa.C38.3	4.81 (0.54)	4.52 (0.52)	4.98 (0.48)
Phosphatidylcholine.aa.C38.5	4.85 (0.57)	4.54 (0.48)	5.03 (0.55)
Phosphatidylcholine.aa.C40.2	-2.70 (0.69)	-2.96 (0.48)	-2.55 (0.75)
Phosphatidylcholine.aa.C40.3	-1.84 (0.58)	-2.04 (0.52)	-1.73 (0.59)
Phosphatidylcholine.aa.C40.4	1.13 (0.50)	0.88 (0.44)	1.27 (0.48)
Phosphatidylcholine.aa.C40.5	2.52 (0.48)	2.33 (0.42)	2.63 (0.47)
Phosphatidylcholine.aa.C42.2	-2.95 (0.55)	-3.16 (0.41)	-2.82 (0.58)
Phosphatidylcholine.aa.C42.4	-3.15 (0.47)	-3.42 (0.37)	-3.00 (0.45)
Phosphatidylcholine.aa.C42.5	-2.44 (0.50)	-2.65 (0.44)	-2.31 (0.49)
Phosphatidylcholine.aa.C42.6	-2.06 (0.51)	-2.38 (0.43)	-1.87 (0.47)
Phosphatidylcholine.ae.C30.0	-2.09 (0.48)	-2.38 (0.39)	-1.93 (0.46)
Phosphatidylcholine.ae.C32.2	-1.28 (0.47)	-1.50 (0.46)	-1.15 (0.42)
Phosphatidylcholine.ae.C34.0	-0.10 (0.44)	-0.22 (0.43)	-0.04 (0.43)
Phosphatidylcholine.ae.C34.2	2.60 (0.57)	2.19 (0.44)	2.84 (0.50)
Phosphatidylcholine.ae.C34.3	1.88 (0.80)	1.20 (0.61)	2.26 (0.63)
Phosphatidylcholine.ae.C36.1	2.24 (0.43)	2.03 (0.39)	2.36 (0.41)
Phosphatidylcholine.ae.C36.2	2.94 (0.56)	2.64 (0.53)	3.12 (0.50)
Phosphatidylcholine.ae.C36.3	1.92 (0.60)	1.45 (0.46)	2.18 (0.49)
Phosphatidylcholine.ae.C36.4	3.51 (0.54)	3.19 (0.50)	3.69 (0.47)
Phosphatidylcholine.ae.C36.5	2.60 (0.72)	2.15 (0.68)	2.86 (0.61)
Phosphatidylcholine.ae.C38.0	-0.24 (0.63)	-0.71 (0.47)	0.03 (0.55)
Phosphatidylcholine.ae.C38.2	-0.14 (0.65)	-0.58 (0.59)	0.12 (0.54)
Phosphatidylcholine.ae.C38.3	1.23 (0.55)	0.90 (0.51)	1.43 (0.47)
Phosphatidylcholine.ae.C38.4	3.13 (0.48)	2.93 (0.48)	3.25 (0.44)
Phosphatidylcholine.ae.C38.5	3.42 (0.51)	3.16 (0.47)	3.57 (0.47)
Phosphatidylcholine.ae.C38.6	1.78 (0.55)	1.47 (0.52)	1.95 (0.49)
Phosphatidylcholine.ae.C40.1	-0.81 (0.81)	-1.48 (0.64)	-0.42 (0.63)
Phosphatidylcholine.ae.C40.4	0.63 (0.46)	0.42 (0.42)	0.75 (0.44)
Phosphatidylcholine.ae.C40.5	1.10 (0.44)	0.90 (0.40)	1.21 (0.42)
Phosphatidylcholine.ae.C40.6	1.19 (0.44)	1.06 (0.41)	1.27 (0.44)
Phosphatidylcholine.ae.C42.1	-1.99 (0.60)	-2.36 (0.53)	-1.77 (0.53)
Phosphatidylcholine.ae.C42.2	-1.87 (0.58)	-2.24 (0.47)	-1.66 (0.54)
Phosphatidylcholine.ae.C42.3	-1.38 (0.58)	-1.72 (0.53)	-1.19 (0.51)
Phosphatidylcholine.ae.C42.4	-0.84 (0.51)	-1.05 (0.48)	-0.72 (0.49)
Phosphatidylcholine.ae.C42.5	0.41 (0.42)	0.25 (0.45)	0.50 (0.38)
Phosphatidylcholine.ae.C44.3	-3.58 (0.62)	-3.84 (0.65)	-3.43 (0.56)
Phosphatidylcholine.ae.C44.4	-2.18 (0.44)	-2.36 (0.44)	-2.08 (0.41)
Phosphatidylcholine.ae.C44.5	-0.08 (0.60)	-0.27 (0.62)	0.04 (0.57)
Dihexosylceramide.d18.1.14.0.	-2.29 (0.57)	-2.49 (0.49)	-2.18 (0.58)
Dihexosylceramide.d18.1.16.0.	1.59 (0.39)	1.72 (0.40)	1.51 (0.36)
Dihexosylceramide.d18.1.22.0.	-2.02 (0.54)	-2.22 (0.59)	-1.90 (0.47)
Dihexosylceramide.d18.1.24.0.	-2.39 (0.65)	-2.74 (0.77)	-2.19 (0.48)
Trihexosylceramide.d18.1_22.0.	-2.98 (0.76)	-3.26 (0.79)	-2.82 (0.69)
Hexosylceramide.d16.1.22.0.	-5.18 (1.13)	-6.04 (1.33)	-4.69 (0.58)
Hexosylceramide.d16.1.24.0.	-5.51 (0.80)	-6.09 (0.75)	-5.18 (0.62)
Hexosylceramide.d18.1.20.0.	-2.21 (0.59)	-2.56 (0.71)	-2.01 (0.38)
Hexosylceramide.d18.1.22.0.	1.19 (0.68)	0.70 (0.70)	1.46 (0.49)
Hexosylceramide.d18.1.23.0.	0.09 (0.70)	-0.39 (0.73)	0.36 (0.51)
Hexosylceramide.d18.1.24.0.	0.33 (0.67)	-0.16 (0.71)	0.61 (0.46)
Hexosylceramide.d18.1.24.1.	1.91 (0.60)	1.71 (0.69)	2.03 (0.52)
Hexosylceramide.d18.1.26.0.	-4.57 (0.94)	-4.92 (1.14)	-4.37 (0.73)
Hexosylceramide.d18.2.16.0.	-6.78 (0.53)	-6.92 (0.49)	-6.70 (0.54)
Hexosylceramide.d18.2.18.0.	-5.51 (0.72)	-5.72 (0.61)	-5.39 (0.75)
Hexosylceramide.d18.2.20.0.	-6.17 (0.50)	-6.33 (0.47)	-6.08 (0.50)
Hexosylceramide.d18.2.22.0.	-1.19 (0.76)	-1.71 (0.83)	-0.90 (0.52)
Hexosylceramide.d18.2.23.0.	-2.23 (0.96)	-2.87 (1.07)	-1.86 (0.66)
Hexosylceramide.d18.2.24.0.	-0.75 (0.80)	-1.35 (0.89)	-0.41 (0.49)
Cortisone	-3.87 (0.37)	-3.99 (0.43)	-3.80 (0.30)
Dehydroepiandrosterone.sulfate	0.32 (1.46)	-0.60 (1.48)	0.85 (1.16)
Indoleacetic.acid	0.40 (0.89)	0.12 (1.05)	0.56 (0.74)
Indolepropionic.acid	-2.38 (1.77)	-3.76 (1.81)	-1.58 (1.16)
Indoxyl.sulfate	1.55 (1.62)	0.94 (2.08)	1.90 (1.16)
Xanthine	-0.94 (0.78)	-0.55 (0.84)	-1.17 (0.64)
Hydroxysphingomyelin.C14.1	2.09 (0.48)	1.94 (0.52)	2.17 (0.44)
Hydroxysphingomyelin.C22.1	2.85 (0.51)	2.58 (0.58)	3.00 (0.40)
Hydroxysphingomyelin.C22.2	2.56 (0.51)	2.34 (0.55)	2.68 (0.45)
Sphingomyelin.C22.3	-5.80 (4.58)	-3.60 (3.03)	-7.07 (4.85)
Sphingomyelin.C24.0	3.60 (0.49)	3.36 (0.53)	3.74 (0.41)
Hexose	12.41 (0.50)	12.62 (0.59)	12.29 (0.40)
Triacylglyceride.14.0_32.2.	-1.78 (3.73)	-3.72 (4.17)	-0.67 (2.96)
Triacylglyceride.14.0_34.0.	0.34 (2.25)	-0.40 (2.20)	0.77 (2.19)
Triacylglyceride.14.0_34.1.	3.28 (1.49)	2.65 (1.30)	3.64 (1.48)
Triacylglyceride.14.0_34.2.	2.79 (1.33)	2.15 (1.23)	3.16 (1.24)
Triacylglyceride.14.0_34.3.	0.59 (1.28)	-0.17 (1.07)	1.03 (1.18)
Triacylglyceride.14.0_35.1.	-2.79 (3.63)	-3.76 (3.66)	-2.24 (3.52)
Triacylglyceride.14.0_35.2.	-2.06 (1.92)	-2.98 (2.22)	-1.53 (1.51)
Triacylglyceride.14.0_36.2.	3.71 (1.14)	3.25 (1.11)	3.98 (1.08)
Triacylglyceride.14.0_36.3.	3.68 (1.04)	3.28 (1.06)	3.91 (0.97)
Triacylglyceride.14.0_36.4.	2.15 (1.11)	1.75 (1.16)	2.38 (1.02)
Triacylglyceride.14.0_38.4.	-1.81 (1.84)	-2.39 (2.25)	-1.47 (1.47)
Triacylglyceride.14.0_38.5.	-1.31 (1.16)	-1.91 (1.15)	-0.96 (1.02)
Triacylglyceride.16.0_28.1.	-1.71 (4.06)	-3.08 (4.37)	-0.92 (3.67)
Triacylglyceride.16.0_30.2.	-0.26 (1.93)	-1.23 (1.76)	0.29 (1.81)
Triacylglyceride.16.0_32.1.	4.26 (1.39)	3.77 (1.17)	4.55 (1.43)
Triacylglyceride.16.0_32.2.	3.12 (1.34)	2.46 (1.18)	3.49 (1.29)
Triacylglyceride.16.0_32.3.	0.35 (1.33)	-0.37 (1.10)	0.76 (1.28)
Triacylglyceride.16.0_34.4.	1.12 (0.96)	0.69 (0.89)	1.37 (0.92)
Triacylglyceride.16.0_36.3.	8.14 (0.77)	8.38 (0.81)	8.00 (0.72)
Triacylglyceride.16.0_36.6.	-0.46 (1.24)	-0.76 (1.27)	-0.29 (1.20)
Triacylglyceride.16.0_38.1.	-1.88 (3.73)	-3.02 (4.33)	-1.22 (3.19)
Triacylglyceride.16.0_38.6.	2.04 (0.77)	2.36 (0.70)	1.86 (0.75)
Triacylglyceride.16.1_28.0.	-6.57 (5.65)	-8.56 (4.86)	-5.44 (5.79)
Triacylglyceride.16.1_30.1.	-6.46 (6.39)	-10.34 (4.36)	-4.23 (6.33)
Triacylglyceride.16.1_32.1.	1.37 (3.53)	-0.56 (4.85)	2.47 (1.73)
Triacylglyceride.16.1_32.2.	0.14 (2.00)	-0.84 (1.72)	0.70 (1.94)
Triacylglyceride.16.1_33.1.	-2.75 (4.67)	-4.37 (5.15)	-1.82 (4.13)
Triacylglyceride.16.1_34.2.	4.59 (0.93)	4.29 (0.91)	4.77 (0.90)
Triacylglyceride.16.1_34.3.	1.98 (1.06)	1.36 (0.95)	2.34 (0.96)
Triacylglyceride.16.1_36.5.	0.23 (1.00)	-0.21 (0.95)	0.48 (0.95)
Triacylglyceride.16.1_38.5.	-0.05 (0.76)	-0.30 (0.75)	0.10 (0.73)
Triacylglyceride.17.1_32.1.	-2.20 (4.13)	-3.80 (4.65)	-1.28 (3.53)
Triacylglyceride.17.1_34.3.	-1.21 (1.66)	-2.01 (2.27)	-0.75 (0.93)
Triacylglyceride.17.2_36.4.	-0.69 (1.10)	-0.34 (0.77)	-0.89 (1.21)
Triacylglyceride.18.0_30.0.	-2.31 (4.67)	-4.11 (5.07)	-1.27 (4.10)
Triacylglyceride.18.0_30.1.	-2.14 (3.85)	-3.13 (3.90)	-1.57 (3.73)
Triacylglyceride.18.0_32.2.	-0.06 (2.31)	-0.63 (2.41)	0.26 (2.21)
Triacylglyceride.18.0_36.3.	4.58 (0.93)	4.92 (0.89)	4.38 (0.90)
Triacylglyceride.18.0_36.4.	3.44 (1.03)	3.79 (1.10)	3.23 (0.93)
Triacylglyceride.18.0_38.6.	0.52 (0.88)	0.93 (0.85)	0.29 (0.81)
Triacylglyceride.18.1_28.1.	-0.50 (2.73)	-1.24 (2.60)	-0.08 (2.74)
Triacylglyceride.18.1_30.0.	3.55 (1.49)	2.91 (1.32)	3.92 (1.47)
Triacylglyceride.18.1_30.1.	2.46 (1.73)	1.44 (1.54)	3.05 (1.55)
Triacylglyceride.18.1_30.2.	0.44 (1.80)	-0.51 (1.59)	0.98 (1.70)
Triacylglyceride.18.1_31.0.	1.18 (1.27)	0.74 (1.12)	1.43 (1.29)
Triacylglyceride.18.1_32.1.	6.03 (1.02)	5.67 (1.00)	6.24 (0.97)
Triacylglyceride.18.1_32.2.	4.10 (1.04)	3.65 (1.03)	4.36 (0.97)
Triacylglyceride.18.1_32.3.	0.95 (1.09)	0.47 (0.98)	1.23 (1.06)
Triacylglyceride.18.1_33.3.	-1.24 (1.05)	-1.59 (1.10)	-1.03 (0.97)
Triacylglyceride.18.1_34.4.	1.62 (0.94)	1.24 (0.96)	1.83 (0.87)
Triacylglyceride.18.1_36.6.	-0.49 (1.46)	-0.87 (1.84)	-0.27 (1.15)
Triacylglyceride.18.2_28.0.	-0.35 (2.26)	-1.46 (2.19)	0.28 (2.06)
Triacylglyceride.18.2_30.0.	2.73 (1.32)	2.19 (1.23)	3.04 (1.28)
Triacylglyceride.18.2_30.1.	1.47 (1.53)	0.57 (1.32)	1.99 (1.41)
Triacylglyceride.18.2_32.0.	5.67 (0.99)	5.94 (0.99)	5.51 (0.97)
Triacylglyceride.18.2_32.2.	3.13 (1.04)	2.75 (1.06)	3.34 (0.98)
Triacylglyceride.18.2_34.1.	8.03 (0.77)	8.26 (0.79)	7.90 (0.74)
Triacylglyceride.18.2_34.4.	0.62 (1.03)	0.24 (0.95)	0.84 (1.03)
Triacylglyceride.18.2_36.1.	4.70 (0.92)	5.02 (0.86)	4.52 (0.90)
Triacylglyceride.18.2_38.6.	1.01 (0.81)	1.30 (0.78)	0.84 (0.78)
Triacylglyceride.18.3_30.0.	-0.90 (1.81)	-2.01 (1.91)	-0.27 (1.41)
Triacylglyceride.18.3_32.1.	1.58 (1.13)	0.94 (1.04)	1.95 (1.01)
Triacylglyceride.18.3_33.2.	-3.91 (1.64)	-4.74 (2.03)	-3.44 (1.12)
Triacylglyceride.18.3_34.3.	0.79 (1.19)	0.33 (1.33)	1.05 (1.03)
Triacylglyceride.18.3_38.5.	-1.22 (1.46)	-1.41 (0.93)	-1.11 (1.69)
Triacylglyceride.20.0_32.4.	-0.63 (0.93)	-0.31 (1.02)	-0.81 (0.84)
Triacylglyceride.20.1_30.1.	-4.61 (2.98)	-5.03 (2.64)	-4.37 (3.16)
Triacylglyceride.20.3_32.1.	0.02 (1.00)	-0.39 (0.86)	0.26 (1.00)
Triacylglyceride.20.3_32.2.	-1.71 (2.14)	-2.65 (2.36)	-1.17 (1.81)
Triacylglyceride.20.4_30.0.	-0.70 (1.43)	-1.25 (1.20)	-0.38 (1.46)
Triacylglyceride.20.4_32.0.	1.87 (1.02)	2.18 (0.87)	1.69 (1.07)
Triacylglyceride.20.4_32.2.	-0.56 (1.01)	-0.93 (0.97)	-0.35 (0.97)
Triacylglyceride.20.4_34.0.	0.96 (1.88)	1.43 (1.39)	0.68 (2.07)
Triacylglyceride.20.4_34.1.	4.21 (0.74)	4.49 (0.65)	4.05 (0.74)
Triacylglyceride.20.4_34.2.	3.67 (0.76)	4.00 (0.74)	3.48 (0.71)
Triacylglyceride.20.4_36.2.	3.53 (0.69)	3.83 (0.68)	3.35 (0.63)
Triacylglyceride.20.4_36.3.	3.04 (0.69)	3.38 (0.63)	2.85 (0.65)
Triacylglyceride.20.4_36.4.	1.76 (0.81)	2.16 (0.68)	1.53 (0.79)
Triacylglyceride.22.4_32.0.	-1.04 (1.43)	-0.48 (0.92)	-1.37 (1.58)
Triacylglyceride.22.4_34.2.	0.64 (0.76)	0.92 (0.78)	0.48 (0.72)
Triacylglyceride.22.5_32.0.	0.23 (1.03)	0.52 (0.99)	0.06 (1.03)
Choline	3.25 (0.54)	3.56 (0.70)	3.08 (0.31)
b.Oxidation	-2.76 (0.60)	-2.43 (0.67)	-2.95 (0.46)
