# Supplementary material for: Developing A Baseline Metabolomic Signature Associated with COVID-19 Severity: Insights from Prospective Trials Encompassing 13 U.S. Centers
Source: Metabolites. 2023 Oct 24;13(11):1107. doi: 10.3390/metabo13111107 (PMC10672920; doi:10.3390/metabo13111107)
Supplement: Supplementary file 1 [file metabolites-13-01107-s001.zip › Supplementary Table S2.xlsx]

## Sheet: Sheet1
Variables	Error Rate	AUC	Sensitivity	Specificity	F1
Clinical Covariates + Treatment	0.259	0.847	0.782	0.67	0.791
First Metabolite + Treatment	0.081	0.941	0.946	0.871	0.937
First Two Metabolites + Treatment	0.089	0.96	0.934	0.873	0.93
First Three Metabolites + Treatment	0.085	0.974	0.929	0.893	0.933
