# Supplementary material for: Developing A Baseline Metabolomic Signature Associated with COVID-19 Severity: Insights from Prospective Trials Encompassing 13 U.S. Centers
Source: Metabolites. 2023 Oct 24;13(11):1107. doi: 10.3390/metabo13111107 (PMC10672920; doi:10.3390/metabo13111107)
Supplement: Supplementary file 1 [file metabolites-13-01107-s001.zip › Supplementary Table S3 Biocrates_Raw_Data.csv]

RowID	Severity	Day	Carnitine	Acetylcarnitine	Propionylcarnitine	Malonylcarnitine..Hydroxybutyrylcarnitine.	Hydroxypropionylcarnitine	Propenylcarnitine	Butyrylcarnitine	Butenylcarnitine	Valerylcarnitine	Glutarylcarnitine..Hydroxyhexanoylcarnitine.	Methylglutarylcarnitine	Hydroxyvalerylcarnitine..Methylmalonylcarnitine.	Tiglylcarnitine	Glutaconylcarnitine	Hexanoylcarnitine..Fumarylcarnitine.	Hexenoylcarnitine	Pimelylcarnitine	Octanoylcarnitine	Nonanoylcarnitine	Decanoylcarnitine	Decenoylcarnitine	Decadienoylcarnitine	Dodecanoylcarnitine	Dodecanedioylcarnitine	Dodecenoylcarnitine	Tetradecanoylcarnitine	Tetradecenoylcarnitine	Hydroxytetradecenoylcarnitine	Tetradecadienylcarnitine	Hydroxytetradecadienylcarnitine	Hexadecanoylcarnitine	Hydroxyhexadecanoylcarnitine	Hexadecenoylcarnitine	Hydroxyhexadecenoylcarnitine	Hexadecadienylcarnitine	Hydroxyhexadecadienoylcarnitine	Octadecanoylcarnitine	Octadecenoylcarnitine	Hydroxyoctadecenoylcarnitine	Octadecadienylcarnitine	Trigonelline	Trimethylamine.N.oxide	Alanine	Arginine	Asparagine	Aspartic.Acid	Cysteine
1	Mild	D1	23.8	3.74	0.238	0.071	0.277	0.031	0.145	0.091	1.1	0.134	0.098	0.194	0.013	1.28	0.132	0.066	0.097	0.163	0.034	0.214	0.172	0.048	0.036	0.376	0.039	0.136	0.051	0.153	0.009	0.025	0.163	0.043	0.043	0.065	0.032	0.036	0.088	0.135	0.113	0.063	0.32	1.68	256	54.1	23.1	7.62	37.7
2	Mild	D1	36.3	2.75	0.48	0.062	0.213	0.032	0.339	0.067	1.04	0.21	0.155	0.366	0.028	0.576	0.139	0.057	0.159	0.05	0.036	0.199	0.139	0.058	0.031	0.45	0.047	0.224	0.032	0.177	0	0.028	0.146	0.047	0.048	0.076	0.045	0.036	0.099	0.085	0.178	0.032	0.676	1.63	437	40.9	36	10.9	44.6
3	Moderate/Severe	D15	52.2	4.33	0.601	0	0.144	0.034	0.334	0.06	0.17	0.235	0.08	0.267	0.029	0.007	0.166	0.09	0.115	0.035	0.008	0.162	0.139	0.053	0.024	0.384	0.045	0.33	0.043	0.172	0.055	0.07	0.232	0.07	0.04	0.073	0.014	0.045	0.144	0.105	0.2	0.053	0.259	0.528	315	133	86.5	6.79	45.5
4	Mild	D1	25.1	3.23	0.275	0	0	0.028	0.133	0.083	0.088	0.143	0.029	0.185	0.001	0.006	0.163	0.072	0.085	0.123	0.011	0.372	0.112	0.04	0.046	0.344	0.038	0.214	0.049	0.16	0.045	0.026	0.163	0.03	0.027	0.045	0.015	0.034	0.071	0.084	0.159	0.009	4.03	7.91	477	55.2	48.5	7.59	51.3
5	Moderate/Severe	D1	30.2	8.2	0.247	0.022	0.092	0.036	0.094	0.068	0.056	0.196	0.076	0.254	0.017	0.042	0.179	0.103	0.084	0.166	0.012	0.288	0.212	0.062	0.07	0.422	0.065	0.257	0.132	0.194	0.086	0.026	0.205	0.059	0.04	0.072	0.032	0.046	0.062	0.114	0.236	0.077	0.305	2.13	293	40.9	34.9	5.23	38.4
6	Moderate/Severe	D15	125	34.2	2.52	0.124	0.157	0.041	1.08	0.08	0.422	0.27	0.189	0.624	0.042	0.066	0.426	0.111	0.122	0.425	0.063	0.448	0.357	0.143	0.087	0.4	0.139	0.286	0.148	0.184	0.071	0.034	0.148	0.063	0.045	0.058	0.029	0.041	0.077	0.127	0.205	0.031	0.195	57.4	191	72.4	40	8.49	58.3
7	Moderate/Severe	D1	44.2	3.32	0.321	0.048	0.109	0.022	0.143	0.088	0.112	0.256	0.124	0.399	0.03	0.07	0.117	0.071	0.151	0.069	0.024	0.258	0.179	0.04	0.089	0.401	0.048	0.23	0.062	0.15	0.016	0.024	0.132	0.088	0.04	0.069	0.016	0.031	0.056	0.097	0.13	0.043	0.22	6.89	506	64.7	48.2	3.07	40.2
8	Moderate/Severe	D15	63.9	13	0.829	0.045	0.244	0.041	0.544	0.08	0.294	0.243	0.126	0.424	0.034	0.077	0.317	0.056	0.168	0.454	0.029	0.607	0.281	0.065	0.118	0.458	0.067	0.217	0.097	0.142	0.028	0.033	0.147	0.068	0.04	0.058	0.023	0.033	0.058	0.102	0.121	0.046	0.248	2.98	348	75.9	57.3	7.07	31.1
9	Mild	D15	34.9	5.63	0.305	0.031	0.189	0.032	0.146	0.043	0.073	0.19	0.115	0.34	0.019	0.049	0.167	0.07	0.131	0.24	0.032	0.453	0.181	0.069	0.084	0.353	0.052	0.191	0.067	0.146	0.019	0.027	0.162	0.079	0.042	0.06	0.027	0.03	0.088	0.12	0.127	0.06	2.19	5.66	568	54.8	48.6	8.44	54.6
10	Mild	D1	37.8	3.82	0.374	0.039	0.133	0.027	0.267	0.071	0.118	0.217	0.109	0.265	0.043	0.066	0.129	0.052	0.138	0.185	0.022	0.246	0.154	0.04	0.035	0.363	0.039	0.202	0.057	0.13	0.01	0.022	0.112	0.062	0.022	0.058	0.017	0.037	0.069	0.08	0.102	0.046	0.88	2.95	557	110	80.8	5.08	35.6
11	Mild	D15	45	5.18	0.519	0.009	0.115	0.027	0.216	0.058	0.209	0.164	0.058	0.17	0	0.012	0.138	0.038	0.091	0.194	0.015	0.331	0.226	0.062	0.06	0.361	0.067	0.236	0.085	0.151	0.06	0.038	0.15	0.051	0.021	0.04	0.023	0.038	0.087	0.084	0.172	0.041	0.527	3.1	428	60.6	45.1	8.13	53.4
12	Mild	D15	39	3.7	0.436	0.049	0.043	0.022	0.363	0.078	0.136	0.209	0.136	0.369	0.023	0.064	0.111	0.045	0.136	0.045	0.021	0.115	0.165	0.037	0.028	0.412	0.045	0.205	0.035	0.147	0.013	0.032	0.138	0.06	0.023	0.063	0.017	0.032	0.072	0.074	0.111	0.036	1.72	5.66	440	76.1	80	11.3	39
13	Mild	D1	47.4	6.3	0.369	0.036	0.216	0.039	0.175	0.079	0.169	0.284	0.162	0.382	0.032	0.058	0.124	0.079	0.144	0.201	0.031	0.283	0.182	0.068	0.118	0.36	0.058	0.244	0.113	0.163	0.023	0.033	0.173	0.054	0.041	0.067	0.022	0.037	0.076	0.143	0.11	0.076	0.666	1.51	388	44.2	71.4	7.13	41.1
14	Mild	D15	23.5	3.77	0.365	0.055	0.31	0.032	0.198	0.147	0.937	0.157	0.099	0.321	0.021	1.13	0.141	0.065	0.137	0.047	0.026	0.317	0.171	0.04	0.11	0.404	0.049	0.188	0.056	0.169	0.012	0.031	0.132	0.047	0.044	0.059	0.037	0.033	0.071	0.11	0.15	0.039	1.28	6.35	527	64.1	30.4	8.97	39.1
15	Mild	D1	21.6	2.11	0.234	0.032	0.119	0.029	0.11	0.072	0.297	0.178	0.096	0.222	0.015	1.63	0.099	0.044	0.128	0.071	0.039	0.178	0.127	0.032	0.018	0.36	0.034	0.179	0.031	0.161	0	0.019	0.111	0.044	0.03	0.067	0.024	0.021	0.064	0.075	0.107	0.016	0.178	0.856	418	74.2	39.5	4.18	32.1
16	Moderate/Severe	D1	28.6	5.63	0.204	0.028	0.354	0.02	0.088	0.085	0.036	0.18	0.091	0.255	0	0.004	0.167	0.073	0.09	0.047	0	0.123	0.231	0.058	0.038	0.356	0.039	0.347	0.038	0.157	0.044	0.031	0.135	0.06	0.033	0.058	0.012	0.037	0.067	0.086	0.222	0.051	0.141	0.38	268	41.4	42.7	5.66	30.4
17	Moderate/Severe	D1	51.1	3.45	0.416	0.054	0.1	0.027	0.312	0.084	0.181	0.23	0.106	0.382	0.018	0.065	0.123	0.072	0.125	0.058	0.019	0.118	0.139	0.047	0.034	0.378	0.052	0.192	0.044	0.146	0.016	0.025	0.117	0.078	0.036	0.047	0.02	0.027	0.051	0.077	0.125	0.023	0.143	2.68	191	27.2	28	3.63	41.3
18	Mild	D1	16.4	1.59	0.098	0	0.11	0.028	0.072	0.051	0.041	0.19	0.033	0.119	0.005	0.034	0.12	0.05	0.084	0.029	0.022	0.14	0.125	0.047	0.035	0.38	0.046	0.251	0.034	0.174	0.047	0.019	0.136	0.05	0.029	0.052	0.025	0.038	0.064	0.083	0.141	0.006	0.504	2.61	377	59.2	48.4	6.99	49.6
19	Moderate/Severe	D1	58.4	12.6	0.638	0.1	0.201	0.028	0.401	0.001	0.283	0.207	0.106	0.459	0.037	0.073	0.226	0.064	0.134	0.186	0.028	0.309	0.21	0.039	0.116	0.364	0.067	0.27	0.089	0.16	0.039	0.019	0.147	0.043	0.044	0.052	0.026	0.032	0.055	0.112	0.122	0.059	0.169	0.096	499	46.7	62.6	7.65	39
20	Moderate/Severe	D15	47	5.7	0.543	0.059	0.19	0.035	0.467	0.083	1.38	0.27	0.158	0.592	0.032	0.772	0.181	0.064	0.167	0.073	0.042	0.284	0.161	0.045	0.04	0.502	0.066	0.247	0.052	0.186	0.02	0.021	0.163	0.094	0.04	0.083	0.045	0.043	0.09	0.081	0.174	0.026	0.488	3.32	234	72.4	38.1	5.64	40
21	Moderate/Severe	D15	29.7	9.19	0.769	0.113	0.135	0.038	0.464	0.138	0.6	0.181	0.088	0.432	0.044	0.387	0.161	0.071	0.125	0.295	0.028	0.464	0.258	0.051	0.129	0.445	0.067	0.188	0.056	0.17	0.029	0.044	0.154	0.043	0.054	0.08	0.041	0.034	0.065	0.119	0.114	0.044	0.224	4.3	310	51.6	30.1	6.03	42
22	Mild	D15	36.3	8.48	0.358	0.017	0	0.025	0.139	0.077	0.143	0.214	0.103	0.264	0.027	0.08	0.181	0.061	0.094	0.146	0.009	0.324	0.224	0.068	0.069	0.35	0.073	0.276	0.097	0.203	0.057	0.035	0.169	0.059	0.037	0.074	0.034	0.041	0.071	0.126	0.203	0.051	0.352	2.93	283	56.5	26.1	5.16	42.8
23	Moderate/Severe	D1	120	13.4	1.69	0.026	0.099	0.024	1.92	0.071	0.54	0.251	0.142	0.52	0.038	0.058	0.259	0.078	0.125	0.265	0.04	0.324	0.245	0.086	0.069	0.424	0.103	0.239	0.08	0.178	0.053	0.075	0.114	0.071	0.027	0.075	0.024	0.037	0.174	0.098	0.239	0.027	0.178	24.2	295	158	30	12.5	58.4
24	Mild	D1	32.1	4.25	0.264	0.006	0.187	0.039	0.177	0.058	0.058	0.205	0.077	0.139	0.013	0.009	0.134	0.077	0.096	0.124	0.007	0.315	0.16	0.056	0.048	0.395	0.05	0.246	0.074	0.176	0.041	0.03	0.155	0.065	0.039	0.064	0.019	0.037	0.069	0.095	0.217	0.052	0.194	1.45	557	65.5	47.1	6.28	55.2
25	Moderate/Severe	D1	26.7	3.73	0.552	0.035	0.041	0.025	0.299	0.14	0.416	0.166	0.086	0.3	0.032	0.33	0.198	0.047	0.12	0.507	0.029	0.627	0.288	0.069	0.039	0.424	0.063	0.196	0.045	0.17	0.014	0.025	0.115	0.028	0.041	0.057	0.027	0.033	0.068	0.119	0.137	0.033	0.534	2.08	399	64.1	49.1	5.24	38.8
26	Mild	D1	26.8	2.85	0.142	0	0.087	0.044	0.131	0.046	0.043	0.198	0.079	0.307	0.016	0.047	0.142	0.071	0.099	0.031	0.009	0.148	0.142	0.051	0.029	0.339	0.034	0.227	0.018	0.15	0.042	0.043	0.108	0.08	0.018	0.072	0.012	0.044	0.056	0.051	0.172	0.026	0.791	1.67	270	60.7	43.2	5.05	96.3
27	Mild	D15	36.8	3.63	0.284	0.028	0.11	0.034	0.09	0.094	0.129	0.178	0.07	0.174	0.008	0.032	0.142	0.086	0.091	0.122	0.015	0.28	0.155	0.055	0.057	0.36	0.045	0.209	0.058	0.174	0.042	0.03	0.148	0.057	0.013	0.07	0.023	0.031	0.075	0.095	0.149	0.036	1.18	3.91	388	48	45.6	5.61	42.5
28	Moderate/Severe	D1	29	2.57	0.358	0.047	0.222	0.028	0.117	0.105	0.472	0.152	0.115	0.223	0.035	0.554	0.117	0.048	0.123	0.069	0.036	0.273	0.146	0.047	0.04	0.455	0.054	0.164	0.04	0.178	0	0.029	0.153	0.049	0.039	0.068	0.023	0.041	0.089	0.098	0.113	0.029	0.211	2.28	265	37.3	22.4	3.56	35.1
29	Moderate/Severe	D15	75.8	7.9	1.48	0.054	0	0.037	0.562	0.102	0.574	0.279	0.141	0.572	0.046	1.5	0.264	0.081	0.171	0.292	0.043	0.302	0.173	0.071	0.03	0.309	0.069	0.18	0.039	0.206	0.009	0.03	0.105	0.038	0.04	0.082	0.023	0.034	0.062	0.069	0.138	0.02	0.14	1.16	230	52.6	34.6	3.52	24.9
30	Mild	D1	26.8	3.68	0.278	0.053	0.44	0.036	0.154	0.001	0.265	0.298	0.163	0.477	0.031	1.34	0.152	0.069	0.157	0.358	0.126	0.466	0.189	0.054	0.124	0.349	0.049	0.225	0.092	0.168	0.031	0.037	0.137	0.08	0.045	0.073	0.026	0.036	0.072	0.1	0.167	0.027	1.63	4.77	421	59.2	40.1	2.97	52.8
31	Mild	D1	36	3.99	0.403	0.047	0.16	0.034	0.158	0.093	0.402	0.149	0.082	0.17	0.017	0.931	0.1	0.041	0.113	0.081	0.04	0.236	0.126	0.032	0.025	0.367	0.037	0.162	0.046	0.14	0.006	0.02	0.134	0.039	0.032	0.059	0.019	0.032	0.052	0.097	0.126	0.031	0.135	3.15	318	81.6	30.4	5.54	41.2
32	Mild	D15	35.9	3.99	0.319	0.034	0.119	0.017	0.173	0.078	0.456	0.172	0.097	0.312	0.043	0.201	0.113	0.045	0.164	0.083	0.038	0.257	0.166	0.056	0.103	0.389	0.047	0.207	0.06	0.179	0.014	0.026	0.166	0.035	0.027	0.065	0.031	0.033	0.082	0.11	0.16	0.036	0.196	0.357	394	63.1	31.7	6.37	35.8
33	Mild	D1	18.3	1.77	0.26	0.07	0.064	0.029	0.109	0.154	0.929	0.211	0.105	0.269	0.042	2.11	0.124	0.062	0.157	0.175	0.054	0.256	0.15	0.039	0.045	0.417	0.033	0.235	0.05	0.188	0.003	0.024	0.165	0.071	0.041	0.075	0.041	0.034	0.094	0.126	0.144	0.034	0.131	4.03	387	37.2	25.3	10.6	40.4
34	Moderate/Severe	D15	35.2	2.63	0.44	0.026	0.005	0.04	0.158	0.056	0.083	0.192	0.066	0.202	0.01	0.023	0.101	0.053	0.083	0.029	0.015	0.097	0.095	0.052	0.025	0.347	0.033	0.206	0.039	0.163	0.031	0.032	0.097	0.06	0.027	0.061	0.019	0.04	0.061	0.043	0.19	0.02	0.367	4.46	379	94.1	69.5	12.6	80.2
35	Moderate/Severe	D15	28	7.37	0.237	0.039	0.082	0.019	0.177	0.064	0.06	0.184	0.042	0.249	0.015	0.032	0.154	0.064	0.107	0.197	0.009	0.246	0.21	0.055	0.062	0.406	0.078	0.215	0.081	0.157	0.053	0.027	0.142	0.049	0.037	0.054	0.022	0.04	0.063	0.104	0.214	0.025	0.262	8.42	171	40.8	37.9	3.32	48.3
36	Mild	D15	38.9	5.11	0.24	0.025	0.038	0.027	0.155	0.075	0.078	0.205	0.098	0.249	0.008	0.029	0.178	0.104	0.077	0.154	0.015	0.269	0.168	0.046	0.062	0.437	0.04	0.255	0.069	0.164	0.039	0.04	0.181	0.062	0.048	0.057	0.014	0.045	0.107	0.114	0.237	0.054	0.312	2.89	572	119	49.7	7.94	53.6
37	Moderate/Severe	D15	40.4	4.65	0.535	0.034	0.101	0.031	0.178	0.071	0.088	0.175	0.061	0.156	0.02	0.036	0.171	0.081	0.126	0.036	0.011	0.226	0.165	0.086	0.04	0.367	0.04	0.222	0.042	0.18	0.036	0.011	0.177	0.047	0.03	0.06	0.026	0.051	0.089	0.086	0.185	0.017	0.382	3.14	546	86.7	44.1	8.87	55.1
38	Mild	D15	38.6	5.31	0.294	0.004	0.005	0.021	0.174	0.057	0.098	0.129	0.048	0.183	0	0.029	0.132	0.042	0.083	0.059	0.011	0.163	0.187	0.045	0.055	0.401	0.053	0.238	0.068	0.173	0.047	0.014	0.183	0.058	0.029	0.048	0.01	0.024	0.062	0.109	0.176	0.05	1.1	0.973	307	74.6	33.3	9.24	49.5
39	Moderate/Severe	D1	78.4	5.73	0.89	0.055	0.16	0.024	0.63	0.001	0.319	0.275	0.132	0.412	0.019	0.075	0.153	0.057	0.138	0.176	0.024	0.255	0.176	0.062	0.097	0.383	0.065	0.22	0.055	0.139	0.02	0.036	0.134	0.057	0.028	0.056	0.029	0.025	0.082	0.097	0.119	0.043	0.125	2.43	264	49.9	45.7	3.41	41.1
40	Mild	D15	44	4.75	0.426	0.008	0.022	0.023	0.228	0.03	0.132	0.201	0.077	0.195	0.025	0.016	0.119	0.077	0.12	0.048	0.015	0.141	0.146	0.064	0.026	0.412	0.048	0.24	0.048	0.177	0.047	0.035	0.106	0.044	0.022	0.059	0.019	0.044	0.075	0.064	0.131	0.029	3.64	6.45	665	114	73.7	12.5	57.4
41	Moderate/Severe	D15	154	36.4	4.49	0.259	0.181	0.03	3.12	0.103	1.1	0.304	0.134	1.25	0.144	0.064	0.374	0.122	0.185	0.44	0.155	0.386	0.424	0.154	0.077	0.418	0.125	0.435	0.081	0.183	0.064	0.042	0.111	0.049	0.022	0.073	0.034	0.046	0.059	0.097	0.244	0.031	0.227	5.46	330	68.4	57.2	20.6	34.4
42	Mild	D15	38.4	4.26	0.274	0	0.193	0.027	0.125	0.106	0.164	0.196	0.08	0.211	0.028	0.038	0.125	0.093	0.114	0.136	0.031	0.25	0.146	0.066	0.07	0.407	0.068	0.354	0.054	0.163	0.046	0.042	0.225	0.064	0.044	0.071	0.025	0.057	0.11	0.091	0.213	0.077	0.922	2.41	566	58.8	57.4	9.13	42.3
43	Moderate/Severe	D1	30.1	4.54	0.228	0.008	0.205	0.021	0.092	0.08	0.139	0.196	0.062	0.246	0.022	0.033	0.187	0.052	0.109	0.119	0.022	0.147	0.186	0.057	0.034	0.373	0.045	0.261	0.046	0.198	0.053	0.025	0.127	0.074	0.019	0.052	0.017	0.037	0.057	0.07	0.248	0.043	0.24	2.41	254	43.2	28	6.11	52.7
44	Mild	D1	40.4	4.65	0.342	0.051	0.136	0.022	0.205	0.067	0.131	0.251	0.14	0.32	0.034	0.064	0.147	0.069	0.136	0.087	0.021	0.136	0.148	0.057	0.023	0.348	0.035	0.205	0.041	0.158	0.013	0.028	0.102	0.076	0.027	0.049	0.028	0.041	0.047	0.078	0.123	0.04	2.63	1.6	549	121	75.6	6.99	41.1
45	Mild	D1	32.9	4.98	0.306	0.018	0.189	0.03	0.1	0.047	0.145	0.183	0.08	0.265	0.017	0.057	0.132	0.076	0.115	0.184	0.026	0.357	0.194	0.078	0.065	0.459	0.069	0.266	0.091	0.176	0.177	0.03	0.154	0.062	0.046	0.066	0.024	0.038	0.079	0.105	0.156	0.045	0.737	4.49	354	87.1	43.4	10.9	44.3
46	Mild	D1	45.9	3.47	0.646	0.01	0.092	0.035	0.288	0.043	0.186	0.151	0.049	0.132	0	0.007	0.118	0.048	0.092	0.034	0.015	0.143	0.144	0.064	0.04	0.378	0.057	0.25	0.043	0.169	0.042	0.019	0.174	0.038	0.019	0.045	0	0.039	0.091	0.095	0.196	0.024	0.27	2.99	383	78.2	76.6	7.49	39.1
47	Mild	D1	35	3.03	0.425	0.048	0.236	0.046	0.171	0.105	1.58	0.242	0.172	0.404	0.038	1.33	0.146	0.099	0.174	0.198	0.039	0.231	0.158	0.047	0.046	0.417	0.053	0.194	0.057	0.196	0.012	0.02	0.151	0.054	0.037	0.07	0.028	0.036	0.074	0.087	0.158	0.033	1.39	1.79	417	37.1	29.7	7.83	37.8
48	Moderate/Severe	D15	77.8	18	0.771	0.106	0.341	0.03	0.531	0.087	0.242	0.206	0.149	0.493	0.031	0.036	0.238	0.086	0.152	0.418	0.043	0.577	0.375	0.1	0.25	0.468	0.178	0.396	0.164	0.191	0.092	0.041	0.231	0.066	0.05	0.073	0.04	0.061	0.09	0.147	0.261	0.039	0.43	38.9	411	64	37.9	10.5	105
49	Moderate/Severe	D1	26.4	4.45	0.406	0.058	0.182	0.037	0.284	0.086	0.205	0.272	0.136	0.511	0.033	0.05	0.151	0.067	0.147	0.254	0.022	0.399	0.21	0.04	0.087	0.374	0.063	0.197	0.082	0.154	0.031	0.024	0.137	0.082	0.031	0.081	0.024	0.042	0.07	0.091	0.096	0.039	0.197	0.16	314	62.2	53.4	4.03	36.2
50	Mild	D15	27.4	4.39	0.248	0.046	0.386	0.038	0.094	0.095	0.527	0.225	0.131	0.321	0.031	1.02	0.129	0.071	0.172	0.079	0.038	0.335	0.212	0.045	0.044	0.471	0.055	0.284	0.04	0.229	0.025	0.035	0.182	0.046	0.042	0.074	0.04	0.038	0.099	0.116	0.187	0.062	0.726	1.2	385	89.1	34.6	7.98	48.5
51	Mild	D1	41.5	4.01	0.487	0.036	0.179	0.027	0.234	0.066	0.631	0.185	0.113	0.313	0.036	0.231	0.143	0.042	0.136	0.076	0.035	0.375	0.2	0.049	0.118	0.465	0.059	0.202	0.048	0.17	0.003	0.036	0.146	0.064	0.029	0.063	0.03	0.035	0.089	0.099	0.112	0.044	0.343	2.1	491	77.1	45.6	6.88	35.8
52	Moderate/Severe	D15	14.6	2.36	0.228	0.06	0.138	0.02	0.079	0.098	0.329	0.173	0.086	0.328	0.015	0.431	0.16	0.073	0.147	0.204	0.029	0.238	0.186	0.054	0.03	0.454	0.043	0.172	0.039	0.163	0.007	0.027	0.123	0.061	0.034	0.062	0.023	0.031	0.06	0.102	0.133	0.031	0.649	4.08	251	65.7	32.6	7.89	44.2
53	Moderate/Severe	D1	27.6	3.25	0.379	0	0.23	0.028	0.15	0.055	0.155	0.167	0.079	0.186	0.001	0.029	0.098	0.069	0.097	0.12	0.01	0.116	0.154	0.057	0.032	0.429	0.055	0.249	0.036	0.177	0.044	0.019	0.131	0.06	0.04	0.053	0.012	0.035	0.068	0.067	0.132	0.022	0.357	3.02	293	86.1	37.1	8.6	34.3
54	Mild	D15	20.3	2.35	0.235	0.011	0.03	0.028	0.139	0.032	0.075	0.176	0.053	0.263	0	0.026	0.127	0.072	0.073	0.04	0.008	0.105	0.105	0.048	0.008	0.334	0.024	0.197	0.029	0.152	0.052	0.02	0.091	0.061	0.021	0.059	0.009	0.036	0.052	0.041	0.123	0.018	0.707	1.96	243	45	34.9	4.29	60.2
55	Moderate/Severe	D1	35.6	5.28	0.355	0.015	0.056	0.022	0.212	0.055	0.233	0.156	0.06	0.19	0.031	0.026	0.138	0.062	0.093	0.205	0.007	0.288	0.197	0.046	0.036	0.381	0.044	0.207	0.06	0.166	0.054	0.034	0.166	0.055	0.024	0.058	0.018	0.033	0.105	0.097	0.187	0.038	0.218	0.779	329	53.5	45.9	5.24	58.1
56	Mild	D15	33.6	4.16	0.327	0.005	0.085	0.025	0.198	0.047	0.103	0.165	0.044	0.242	0.009	0.042	0.126	0.077	0.099	0.045	0.023	0.15	0.165	0.07	0.026	0.44	0.045	0.216	0.052	0.132	0.044	0.022	0.16	0.061	0.034	0.068	0.015	0.036	0.083	0.097	0.221	0.027	3.48	2.01	389	102	78.7	14.8	44.1
57	Moderate/Severe	D15	32.3	5.68	0.677	0.05	0.47	0.021	0.38	0.066	0.5	0.15	0.09	0.3	0.029	0.293	0.145	0.059	0.128	0.082	0.034	0.246	0.174	0.051	0.041	0.447	0.054	0.193	0.046	0.153	0	0.031	0.108	0.036	0.034	0.088	0.021	0.03	0.088	0.073	0.131	0.045	0.961	21.4	311	113	33.6	17.2	42
58	Moderate/Severe	D1	48.9	12.7	0.358	0.079	0.068	0.028	0.448	0.075	0.23	0.297	0.149	0.41	0.025	0.065	0.166	0.079	0.17	0.213	0.021	0.25	0.183	0.046	0.084	0.369	0.056	0.23	0.068	0.174	0.025	0.022	0.141	0.092	0.032	0.074	0.031	0.04	0.065	0.129	0.12	0.054	0.211	2.85	264	62.2	56.8	3.07	49.8
59	Moderate/Severe	D1	28.6	10	0.33	0.053	0.163	0.024	0.249	0.08	0.529	0.205	0.105	0.252	0.029	0.264	0.188	0.073	0.15	0.066	0.021	0.304	0.131	0.04	0.044	0.426	0.043	0.228	0.062	0.187	0.015	0.017	0.213	0.063	0.056	0.078	0.039	0.03	0.096	0.161	0.165	0.046	0.176	0.073	148	68.7	28.5	5.22	37.4
60	Mild	D1	25.7	6.5	0.286	0.037	0.09	0.019	0.201	0.059	0.116	0.253	0.153	0.338	0.027	0.063	0.134	0.063	0.152	0.176	0.02	0.248	0.164	0.032	0.099	0.421	0.048	0.223	0.217	0.149	0.028	0.041	0.148	0.082	0.045	0.376	0.019	0.026	0.081	0.114	0.143	0.049	4.69	4.53	293	42.8	45.7	4.47	39.5
61	Mild	D1	45.1	4.02	0.427	0.02	0.415	0.03	0.147	0.07	0.065	0.173	0.062	0.196	0	0.023	0.146	0.075	0.092	0.061	0.025	0.14	0.164	0.052	0.035	0.37	0.036	0.231	0.028	0.148	0.041	0.054	0.136	0.071	0.038	0.07	0.039	0.035	0.078	0.085	0.178	0.043	3.19	3.98	453	64.2	53.8	10	48.3
62	Mild	D1	56.6	6.69	0.475	0.063	0.16	0.032	0.277	0.065	0.194	0.309	0.156	0.454	0.039	0.093	0.155	0.067	0.156	0.229	0.028	0.301	0.177	0.052	0.098	0.388	0.056	0.258	0.056	0.138	0.012	0.026	0.158	0.072	0.034	0.057	0.019	0.043	0.088	0.089	0.127	0.043	0.692	2.22	412	91.2	45.7	8.17	50.4
63	Mild	D1	43.3	8.01	0.365	0.037	0.102	0.04	0.157	0.078	0.235	0.269	0.187	0.408	0.031	0.055	0.133	0.039	0.157	0.21	0.029	0.305	0.211	0.055	0.087	0.439	0.065	0.254	0.065	0.18	0.022	0.039	0.175	0.079	0.047	0.07	0.029	0.03	0.068	0.182	0.149	0.094	0.721	1.31	285	62.3	38.5	6.06	44.1
64	Mild	D15	38.6	4.5	0.34	0.025	0.107	0.02	0.2	0.094	0.662	0.208	0.119	0.296	0.027	0.65	0.137	0.049	0.147	0.164	0.037	0.226	0.122	0.05	0.035	0.368	0.045	0.216	0.034	0.18	0	0.024	0.134	0.055	0.035	0.072	0.02	0.036	0.087	0.099	0.155	0.031	4.93	3.31	474	106	49.9	9.77	32.7
65	Mild	D15	44.6	4.39	0.508	0.046	0.496	0.021	0.169	0.101	0.511	0.143	0.072	0.23	0.038	0.291	0.102	0.063	0.145	0.204	0.039	0.296	0.178	0.052	0.043	0.407	0.068	0.164	0.05	0.178	0.013	0.039	0.188	0.055	0.037	0.07	0.022	0.031	0.095	0.129	0.17	0.047	0.258	0.775	423	82.1	44.3	5.74	48.7
66	Mild	D1	26.5	2.65	0.323	0.049	0.176	0.04	0.164	0.095	0.633	0.133	0.071	0.204	0.017	0.803	0.13	0.042	0.099	0.179	0.039	0.326	0.154	0.03	0.031	0.445	0.047	0.161	0.041	0.141	0.003	0.029	0.165	0.037	0.034	0.041	0.028	0.027	0.077	0.099	0.091	0.031	0.194	0.9	238	63.6	36.7	6.14	33.5
67	Moderate/Severe	D15	83	20.5	0.953	0.061	0.043	0.031	0.565	0.069	0.166	0.192	0.088	0.258	0.01	0.036	0.326	0.052	0.105	0.563	0.031	0.76	0.341	0.064	0.227	0.424	0.152	0.309	0.22	0.182	0.093	0.046	0.198	0.074	0.046	0.071	0.026	0.043	0.076	0.117	0.237	0.05	0.241	3.68	320	45.5	59.1	5.84	75.5
68	Moderate/Severe	D15	41	3.74	0.481	0.034	0.185	0.028	0.383	0.083	0.233	0.191	0.055	0.215	0.011	0.041	0.155	0.056	0.1	0.056	0.019	0.23	0.187	0.055	0.04	0.407	0.049	0.254	0.065	0.161	0.061	0.04	0.165	0.07	0.038	0.06	0.019	0.051	0.084	0.096	0.171	0.041	0.354	2.53	566	96.7	76.5	5.88	73.4
69	Moderate/Severe	D1	35.2	5.65	0.81	0.102	0.089	0.037	0.209	0.081	0.175	0.22	0.119	0.29	0.023	0.033	0.154	0.073	0.101	0.167	0.01	0.358	0.194	0.064	0.027	0.382	0.055	0.222	0.052	0.188	0.053	0.041	0.135	0.057	0.018	0.062	0.015	0.052	0.086	0.077	0.182	0.036	0.34	3.02	250	41.3	47.5	8.96	45
70	Mild	D15	33.2	2.48	0.329	0.012	0.142	0.032	0.272	0.047	0.1	0.157	0.056	0.155	0.021	0.019	0.112	0.058	0.07	0.039	0.01	0.111	0.099	0.05	0.033	0.336	0.038	0.215	0.029	0.181	0.036	0.021	0.105	0.06	0.027	0.068	0.024	0.044	0.07	0.047	0.124	0.016	0.369	3.32	301	91.4	44.2	8.05	48.6
71	Moderate/Severe	D1	32.7	10.6	0.245	0.072	0.102	0.022	0.199	0.001	0.131	0.33	0.196	0.423	0.035	0.089	0.153	0.073	0.161	0.256	0.035	0.354	0.231	0.066	0.132	0.452	0.084	0.225	0.114	0.192	0.026	0.036	0.149	0.071	0.039	0.071	0.02	0.032	0.05	0.115	0.178	0.037	0.268	1.63	275	41.3	34.9	6.09	46.1
72	Moderate/Severe	D1	44.5	3.38	0.42	0.041	0.211	0.023	0.419	0.041	0.264	0.168	0.074	0.256	0.018	0.033	0.136	0.068	0.081	0.051	0.009	0.232	0.153	0.045	0.033	0.345	0.041	0.228	0.05	0.179	0.053	0.033	0.112	0.067	0.02	0.055	0.033	0.054	0.056	0.05	0.219	0.032	0.209	1.6	441	72.5	76.5	4.2	1.4
73	Mild	D15	25.2	4.13	0.368	0.024	0.019	0.028	0.186	0.046	0.074	0.169	0.047	0.246	0.005	0.026	0.145	0.052	0.108	0.157	0.013	0.291	0.153	0.051	0.058	0.327	0.045	0.208	0.065	0.155	0.054	0.029	0.128	0.043	0.023	0.048	0.006	0.048	0.066	0.091	0.198	0.029	1.43	14.7	390	46.9	54	7.9	39.9
74	Moderate/Severe	D15	59.8	5.09	0.699	0.032	0.25	0.017	0.283	0.059	0.226	0.135	0.038	0.197	0.025	0.024	0.137	0.068	0.089	0.108	0.021	0.143	0.159	0.061	0.039	0.39	0.048	0.217	0.062	0.151	0.044	0.027	0.128	0.045	0.036	0.066	0.017	0.041	0.067	0.095	0.221	0.021	0.123	0.242	346	123	48.5	7.55	50.3
75	Mild	D1	35	4.19	0.442	0.063	0.175	0.037	0.316	0.086	0.477	0.172	0.099	0.266	0.027	0.458	0.136	0.044	0.17	0.07	0.029	0.253	0.127	0.045	0.038	0.366	0.04	0.189	0.035	0.181	0.005	0.017	0.162	0.044	0.028	0.069	0.028	0.05	0.076	0.126	0.137	0.04	1.34	4.74	400	36.1	28.3	8.03	41.6
76	Mild	D15	31.1	4.5	0.3	0.059	0.124	0.05	0.177	0.068	0.435	0.19	0.132	0.249	0.03	0.327	0.103	0.046	0.125	0.057	0.035	0.305	0.174	0.06	0.035	0.432	0.058	0.263	0.039	0.24	0.011	0.031	0.184	0.057	0.036	0.074	0.027	0.033	0.099	0.14	0.186	0.051	0.915	1.65	449	112	34.8	7.52	49.5
77	Mild	D1	45.7	5.09	0.382	0.043	0.388	0.026	0.156	0.075	0.162	0.245	0.15	0.479	0.038	0.097	0.126	0.053	0.168	0.237	0.028	0.267	0.173	0.061	0.079	0.389	0.046	0.186	0.071	0.137	0.029	0.023	0.172	0.084	0.05	0.087	0.021	0.027	0.071	0.113	0.136	0.054	0.28	3.03	488	164	86.5	6.06	45.2
78	Moderate/Severe	D15	86.5	10.8	1.08	0.054	0.369	0.018	0.858	0.075	0.268	0.367	0.189	0.588	0.039	0.11	0.215	0.081	0.162	0.224	0.022	0.234	0.267	0.074	0.087	0.4	0.06	0.371	0.077	0.146	0.03	0.035	0.104	0.088	0.044	0.063	0.027	0.029	0.05	0.1	0.159	0.048	0.164	2.21	181	43.8	45.6	6.16	38.4
79	Moderate/Severe	D1	55.7	10.2	0.54	0.065	0.431	0.019	0.294	0.056	0.214	0.145	0.069	0.154	0.014	0.037	0.215	0.078	0.106	0.305	0.024	0.445	0.206	0.053	0.157	0.373	0.101	0.222	0.113	0.155	0.06	0.033	0.14	0.065	0.042	0.062	0.022	0.036	0.122	0.087	0.248	0.022	0.256	0.465	373	113	83.5	5.34	50.2
80	Mild	D1	39.8	6.92	0.352	0.042	0.328	0.022	0.121	0.065	0.712	0.203	0.125	0.358	0.033	0.764	0.15	0.064	0.157	0.07	0.029	0.306	0.171	0.06	0.107	0.4	0.059	0.212	0.058	0.209	0.012	0.031	0.182	0.062	0.038	0.082	0.042	0.038	0.102	0.144	0.192	0.035	0.332	0.838	263	79.9	34.8	3.43	27.3
81	Mild	D15	46.8	3.94	0.604	0	0.103	0.014	0.363	0.053	0.202	0.179	0.031	0.197	0.002	0.014	0.159	0.05	0.083	0.115	0.013	0.269	0.187	0.036	0.051	0.372	0.066	0.237	0.061	0.172	0.053	0.018	0.146	0.067	0.024	0.061	0.012	0.045	0.053	0.092	0.163	0.031	3.79	106	291	74.9	43.7	6.44	57.7
82	Mild	D15	40.7	4.19	0.27	0	0.204	0.02	0.121	0.04	0.135	0.187	0.049	0.209	0.022	0.03	0.151	0.081	0.076	0.06	0.008	0.166	0.146	0.058	0.047	0.393	0.044	0.242	0.049	0.166	0.055	0.038	0.149	0.065	0.015	0.078	0.03	0.037	0.065	0.083	0.183	0.049	0.835	3.26	436	73.9	51.1	12.6	46.5
83	Moderate/Severe	D1	26.5	10.6	0.36	0.094	0.014	0.029	0.198	0.093	0.167	0.302	0.155	0.397	0.033	0.099	0.161	0.092	0.139	0.252	0.031	0.326	0.5	0.089	0.129	0.408	0.102	0.453	0.101	0.185	0.046	0.046	0.14	0.056	0.046	0.053	0.033	0.031	0.067	0.114	0.159	0.05	0.127	4.64	131	40.2	33.9	3.41	27.3
84	Moderate/Severe	D1	18.4	4.53	0.172	0.069	0.5	0.028	0.124	0.069	0.065	0.277	0.146	0.426	0.02	0.057	0.151	0.073	0.146	0.071	0.029	0.249	0.157	0.03	0.072	0.364	0.038	0.325	0.038	0.17	0.019	0.032	0.132	0.059	0.038	0.069	0.029	0.032	0.064	0.083	0.131	0.039	0.113	1.21	171	35	34.3	8.15	38.5
85	Mild	D15	24.4	4.14	0.287	0	0.003	0.035	0.085	0.034	0.135	0.173	0.044	0.167	0	0.02	0.118	0.044	0.099	0.153	0.017	0.348	0.144	0.053	0.074	0.406	0.051	0.24	0.053	0.17	0.038	0.029	0.174	0.068	0.029	0.071	0.011	0.044	0.111	0.091	0.219	0.023	0.94	7.26	380	98.1	74.1	11.7	35.4
86	Moderate/Severe	D15	87.3	17.8	2.13	0.087	0.08	0.029	2.83	0.12	1.96	0.322	0.185	1.01	0.103	1.14	0.416	0.175	0.193	0.419	0.046	0.451	0.268	0.105	0.04	0.417	0.113	0.218	0.046	0.194	0.001	0.026	0.095	0.044	0.035	0.074	0.032	0.044	0.072	0.058	0.171	0.031	0.215	14.3	241	49.5	28.2	4.68	47.8
87	Mild	D15	42.2	7.27	0.589	0.045	0.237	0.032	0.324	0.099	1.52	0.15	0.107	0.409	0.02	0.96	0.253	0.095	0.178	0.358	0.048	0.613	0.28	0.053	0.179	0.333	0.073	0.174	0.245	0.186	0.035	0.047	0.181	0.044	0.062	0.449	0.036	0.046	0.096	0.114	0.144	0.033	2.03	2.1	419	56.6	30.1	12.3	62
88	Mild	D1	35.8	2.78	0.208	0.052	0.121	0.028	0.136	0.048	0.075	0.212	0.126	0.388	0.031	0.074	0.074	0.033	0.122	0.044	0.033	0.105	0.142	0.042	0.028	0.437	0.038	0.224	0.028	0.143	0.012	0.027	0.124	0.049	0.023	0.063	0.02	0.028	0.06	0.076	0.112	0.039	0.204	2.37	455	50.9	43.6	4.78	38
89	Mild	D1	29.3	4.52	0.287	0.037	0.343	0.035	0.149	0.086	0.152	0.31	0.195	0.469	0.031	0.096	0.13	0.081	0.164	0.076	0.022	0.141	0.15	0.033	0.093	0.334	0.037	0.22	0.033	0.145	0.015	0.022	0.155	0.086	0.045	0.069	0.031	0.039	0.083	0.094	0.114	0.047	0.095	3.17	356	58.2	44.5	9.12	39.9
90	Mild	D1	23.3	2.35	0.126	0.033	0.186	0.03	0.102	0.056	0.073	0.245	0.125	0.389	0.023	0.045	0.111	0.053	0.141	0.227	0.025	0.28	0.172	0.059	0.027	0.43	0.041	0.21	0.043	0.146	0.003	0.027	0.127	0.06	0.033	0.072	0.021	0.038	0.077	0.082	0.101	0.047	0.359	4.74	340	67.8	49.5	4.93	40.2
91	Mild	D15	39.2	6.82	0.401	0.003	0	0.03	0.482	0.047	0.222	0.182	0.039	0.24	0	0.006	0.138	0.045	0.094	0.127	0.017	0.359	0.191	0.054	0.18	0.367	0.073	0.256	0.122	0.16	0.063	0.021	0.188	0.061	0.042	0.049	0.021	0.049	0.085	0.087	0.148	0.046	0.41	10.6	378	65.8	48.1	11.7	51.8
92	Mild	D15	34.7	5.79	0.269	0.027	0.045	0.022	0.127	0.088	0.479	0.12	0.064	0.232	0.035	1.57	0.119	0.05	0.144	0.279	0.031	0.417	0.224	0.037	0.173	0.413	0.076	0.208	0.076	0.179	0.032	0.029	0.155	0.047	0.039	0.057	0.031	0.032	0.077	0.1	0.153	0.036	0.517	1.48	438	35.4	32.6	4.91	34.7
93	Mild	D1	27.6	3.29	0.289	0.051	0.054	0.032	0.183	0.051	0.515	0.175	0.092	0.293	0.031	0.295	0.124	0.057	0.12	0.051	0.027	0.19	0.131	0.04	0.033	0.359	0.048	0.171	0.04	0.183	0.004	0.031	0.121	0.048	0.024	0.051	0.017	0.028	0.044	0.076	0.125	0.027	0.477	3.42	257	39.5	29.2	8.74	32.4
94	Mild	D1	19.2	2.34	0.191	0.058	0.238	0.031	0.078	0.079	0.747	0.197	0.12	0.456	0.02	0.853	0.116	0.039	0.154	0.193	0.029	0.282	0.146	0.027	0.035	0.319	0.044	0.219	0.047	0.187	0.025	0.028	0.113	0.039	0.041	0.088	0.02	0.043	0.072	0.097	0.146	0.038	0.586	3.27	265	85.6	37.8	8.01	32.8
95	Mild	D15	39.8	4.53	0.634	0.005	0	0.025	0.163	0.064	0.161	0.177	0.08	0.148	0	0.025	0.248	0.054	0.149	0.232	0.036	0.462	0.237	0.089	0.043	0.358	0.068	0.223	0.073	0.177	0.054	0.04	0.157	0.038	0.024	0.059	0.015	0.03	0.075	0.084	0.173	0.014	0.435	6.68	327	92.2	56	20	46.8
96	Moderate/Severe	D15	90	10.8	1.92	0.077	0.09	0.028	1.38	0.093	0.609	0.27	0.093	0.513	0.033	0.053	0.277	0.106	0.107	0.249	0.017	0.268	0.204	0.077	0.037	0.417	0.077	0.252	0.038	0.207	0.043	0.037	0.126	0.052	0.031	0.066	0.024	0.039	0.081	0.087	0.273	0.047	0.183	8.21	480	87.8	69.9	3.62	73.1
97	Moderate/Severe	D1	44.8	4.51	0.721	0.005	0.074	0.035	0.174	0.064	0.224	0.144	0.068	0.271	0	0.047	0.144	0.046	0.099	0.045	0.011	0.236	0.176	0.051	0.026	0.429	0.058	0.225	0.059	0.168	0.054	0.052	0.127	0.049	0.035	0.052	0.02	0.04	0.12	0.075	0.223	0.021	0.341	1.2	425	80	45.6	11.5	50.3
98	Mild	D1	29.5	2.54	0.373	0.056	0.403	0.013	0.082	0.105	1.1	0.178	0.108	0.353	0.017	1.45	0.109	0.062	0.136	0.059	0.041	0.218	0.132	0.041	0.031	0.465	0.046	0.204	0.038	0.206	0.014	0.033	0.137	0.069	0.038	0.063	0.043	0.041	0.074	0.094	0.151	0.03	0.268	3.04	367	80.3	38.1	7.83	36.5
99	Mild	D1	30.4	3.52	0.288	0.035	0.146	0.028	0.102	0.079	0.514	0.22	0.112	0.318	0.043	0.394	0.115	0.062	0.156	0.223	0.032	0.26	0.131	0.052	0.037	0.357	0.043	0.229	0.04	0.198	0.007	0.032	0.161	0.052	0.039	0.07	0.023	0.038	0.083	0.117	0.141	0.035	1.72	3.97	355	113	47.2	11.6	39.1
100	Mild	D1	27.3	3.17	0.198	0.026	0.059	0.024	0.099	0.063	0.452	0.203	0.101	0.215	0.037	0.325	0.122	0.076	0.186	0.225	0.032	0.351	0.235	0.05	0.107	0.367	0.063	0.194	0.116	0.182	0.029	0.031	0.155	0.051	0.039	0.098	0.029	0.034	0.073	0.097	0.139	0.044	0.183	1.22	379	75.9	44	3.97	35.6
101	Mild	D15	35.3	3.56	0.389	0.043	0.22	0.029	0.156	0.075	0.438	0.184	0.113	0.178	0.037	1.93	0.114	0.048	0.11	0.061	0.03	0.174	0.15	0.04	0.039	0.362	0.04	0.166	0.037	0.172	0.026	0.025	0.148	0.06	0.023	0.052	0.032	0.043	0.069	0.096	0.136	0.026	0.764	1.22	413	79.9	42.1	5.75	35.7
102	Mild	D15	40.6	5.81	0.707	0.011	0.114	0.036	0.453	0.059	0.323	0.157	0.064	0.167	0	0.043	0.239	0.048	0.09	0.269	0.022	0.39	0.163	0.061	0.291	0.384	0.056	0.484	0.072	0.171	0.056	0.029	0.351	0.065	0.027	0.066	0.027	0.043	0.317	0.128	0.232	0.046	0.723	7.95	591	77.5	53.3	9.32	57.9
103	Mild	D1	34.9	2.82	0.55	0.038	0.138	0.024	0.216	0.048	0.299	0.22	0.111	0.422	0.015	0.105	0.108	0.056	0.154	0.063	0.025	0.122	0.145	0.054	0.035	0.383	0.045	0.205	0.052	0.126	0.013	0.029	0.135	0.071	0.034	0.069	0.026	0.027	0.064	0.067	0.141	0.032	0.239	2.48	535	128	75	5.96	45.9
104	Mild	D1	33	4.29	0.353	0.053	0.293	0.04	0.135	0.082	0.202	0.277	0.118	0.371	0.031	0.097	0.131	0.087	0.164	0.073	0.017	0.111	0.108	0.023	0.026	0.261	0.032	0.219	0.061	0.147	0.01	0.03	0.145	0.064	0.033	0.045	0.023	0.035	0.051	0.11	0.127	0.047	0.217	0.668	340	83.6	38.7	3.67	41.2
105	Mild	D15	53.1	3.98	0.556	0.014	0	0.044	0.217	0.057	0.168	0.164	0.053	0.261	0.004	0.016	0.135	0.036	0.082	0.124	0.008	0.13	0.144	0.043	0.049	0.434	0.045	0.203	0.038	0.174	0.044	0.026	0.166	0.059	0.03	0.058	0.02	0.037	0.08	0.068	0.194	0.049	3.92	4.67	498	84	48.9	12.7	43.3
106	Moderate/Severe	D15	66.8	12.3	1.18	0.018	0.232	0.036	0.519	0.068	0.179	0.199	0.067	0.321	0.018	0.028	0.143	0.084	0.109	0.126	0.012	0.242	0.217	0.057	0.058	0.423	0.063	0.282	0.081	0.188	0.059	0.028	0.177	0.042	0.041	0.082	0.035	0.038	0.082	0.134	0.232	0.064	0.292	0.332	299	127	68	5.15	46.3
107	Moderate/Severe	D15	39.4	5.63	0.473	0.06	0.019	0.02	0.381	0.1	0.208	0.142	0.064	0.135	0.009	0.049	0.122	0.04	0.091	0.122	0.021	0.249	0.176	0.041	0.045	0.432	0.047	0.221	0.06	0.145	0.044	0.027	0.18	0.056	0.03	0.053	0.013	0.036	0.074	0.108	0.142	0.045	0.277	0.106	306	67.8	49.6	6.9	40.5
108	Mild	D15	25.1	6.51	0.189	0.019	0.074	0.026	0.123	0.095	0.071	0.161	0.07	0.204	0.011	0.03	0.127	0.082	0.075	0.112	0.019	0.236	0.241	0.065	0.056	0.394	0.063	0.247	0.08	0.202	0.079	0.037	0.155	0.045	0.042	0.072	0.02	0.04	0.072	0.091	0.156	0.058	1.02	1.97	354	42.5	43.5	7.88	45
109	Moderate/Severe	D1	40.1	8.22	0.193	0.053	0.215	0.037	0.121	0.084	0.083	0.231	0.119	0.336	0.02	0.045	0.151	0.04	0.118	0.265	0.019	0.354	0.197	0.047	0.095	0.379	0.044	0.205	0.076	0.149	0.014	0.027	0.148	0.06	0.034	0.051	0.015	0.021	0.058	0.103	0.131	0.034	0.181	0.817	201	52.7	42.5	3.09	42.8
110	Moderate/Severe	D1	84.7	7.13	1.12	0.042	0.157	0.032	1.41	0.001	0.321	0.289	0.161	0.45	0.042	0.062	0.157	0.068	0.152	0.225	0.043	0.283	0.158	0.069	0.035	0.465	0.06	0.208	0.056	0.135	0.018	0.027	0.104	0.047	0.027	0.062	0.027	0.031	0.058	0.073	0.131	0.025	0.171	18.7	178	51.7	30.9	2.62	42.6
111	Moderate/Severe	D1	31.6	8.08	0.501	0.136	0.128	0.036	0.168	0.072	0.118	0.232	0.141	0.322	0.015	0.043	0.096	0.05	0.13	0.07	0.024	0.13	0.129	0.047	0.034	0.411	0.038	0.22	0.06	0.146	0.02	0.032	0.188	0.067	0.038	0.064	0.024	0.034	0.082	0.125	0.119	0.046	0.184	0.895	263	98.4	55.3	7.1	28.7
112	Moderate/Severe	D1	37.9	6.72	0.411	0.077	0	0.03	0.228	0.107	0.602	0.12	0.074	0.162	0.017	0.686	0.103	0.039	0.115	0.075	0.028	0.254	0.183	0.039	0.106	0.461	0.047	0.161	0.046	0.164	0.028	0.016	0.128	0.059	0.039	0.055	0.025	0.015	0.066	0.114	0.125	0.043	0.124	3.34	224	44.5	24.1	4.88	32.3
113	Mild	D15	49.4	4.98	0.272	0	0.068	0.035	0.164	0.073	0.104	0.185	0.105	0.192	0.031	0.032	0.131	0.047	0.094	0.055	0.021	0.242	0.165	0.063	0.048	0.432	0.05	0.26	0.047	0.207	0.051	0.032	0.134	0.06	0.022	0.082	0.008	0.038	0.075	0.057	0.192	0.034	0.324	1.69	449	106	58	7.84	47
114	Moderate/Severe	D15	62.9	5.87	1.16	0.067	0.157	0.022	0.433	0.149	0.525	0.216	0.146	0.348	0.045	1.09	0.137	0.051	0.142	0.163	0.045	0.307	0.164	0.06	0.044	0.483	0.057	0.21	0.056	0.195	0.017	0.023	0.118	0.052	0.034	0.064	0.039	0.048	0.07	0.12	0.109	0.038	0.232	0.154	258	152	63	4.9	48.3
115	Mild	D15	57.6	9.24	0.46	0	0.084	0.021	0.224	0.041	0.128	0.186	0.07	0.124	0	0.017	0.167	0.072	0.154	0.241	0.014	0.388	0.242	0.059	0.164	0.359	0.081	0.252	0.141	0.193	0.08	0.043	0.183	0.06	0.031	0.055	0.024	0.047	0.073	0.126	0.218	0.049	0.333	4.47	395	78.2	44.2	10.1	58.9
116	Mild	D15	30.7	3.33	0.441	0.021	0.057	0.033	0.2	0.116	2.36	0.202	0.107	0.352	0.037	1.68	0.162	0.056	0.164	0.195	0.038	0.351	0.212	0.054	0.122	0.422	0.066	0.209	0.049	0.182	0.017	0.022	0.181	0.055	0.041	0.065	0.028	0.05	0.085	0.117	0.173	0.04	0.335	1.74	334	65	34.4	6.44	37.1
117	Mild	D1	25.7	3.01	0.23	0.058	0.293	0.04	0.156	0.105	0.952	0.226	0.12	0.31	0.029	0.397	0.222	0.057	0.144	0.795	0.044	1.06	0.272	0.07	0.239	0.412	0.066	0.266	0.07	0.209	0.052	0.036	0.137	0.047	0.06	0.07	0.051	0.037	0.069	0.122	0.164	0.066	0.635	2.09	280	58.3	28	5.48	30.6
118	Mild	D1	17.2	3.19	0.214	0.038	0.098	0.035	0.314	0.149	0.343	0.185	0.097	0.258	0.017	0.669	0.107	0.042	0.105	0.049	0.02	0.34	0.127	0.052	0.033	0.363	0.052	0.195	0.054	0.166	0.022	0.018	0.132	0.046	0.039	0.059	0.031	0.021	0.071	0.102	0.115	0.025	0.175	1.46	291	51	20.6	5.62	41.1
119	Mild	D1	25.9	4.14	0.35	0.058	0.139	0.032	0.138	0.134	0.438	0.185	0.107	0.278	0.032	1.07	0.155	0.065	0.135	0.242	0.033	0.397	0.184	0.046	0.036	0.327	0.05	0.204	0.045	0.171	0.03	0.019	0.172	0.056	0.038	0.075	0.024	0.04	0.083	0.117	0.148	0.032	0.19	1.77	356	58.7	31.7	5.86	44.2
120	Mild	D15	44.2	6.24	0.263	0.042	0.198	0.029	0.09	0.001	0.121	0.389	0.226	0.656	0.027	0.084	0.132	0.066	0.192	0.082	0.034	0.225	0.164	0.049	0.033	0.353	0.046	0.297	0.078	0.191	0.02	0.026	0.178	0.084	0.043	0.083	0.021	0.044	0.072	0.12	0.174	0.06	0.226	2.39	357	62.8	41.1	5.53	48.8
121	Mild	D15	36.2	7.74	0.459	0.019	0.163	0.033	0.18	0.079	0.154	0.21	0.135	0.322	0.029	0.085	0.147	0.073	0.139	0.077	0.016	0.28	0.155	0.043	0.13	0.351	0.052	0.188	0.09	0.154	0.031	0.027	0.188	0.076	0.057	0.06	0.038	0.041	0.079	0.149	0.118	0.063	0.326	1.23	291	52.9	31.2	4.83	56.2
122	Mild	D1	34.7	3.87	0.381	0.045	0.237	0.036	0.132	0.093	0.207	0.247	0.137	0.476	0.025	0.067	0.148	0.064	0.149	0.188	0.029	0.279	0.251	0.069	0.124	0.427	0.058	0.219	0.075	0.164	0.03	0.039	0.156	0.089	0.032	0.061	0.028	0.035	0.084	0.1	0.132	0.068	0.238	3.81	324	62.1	49.4	26.4	44
123	Mild	D1	36.3	2.28	0.154	0.053	0.328	0.029	0.129	0.03	0.083	0.288	0.154	0.479	0.015	0.057	0.12	0.053	0.157	0.058	0.026	0.119	0.136	0.051	0.032	0.39	0.034	0.242	0.045	0.169	0	0.021	0.146	0.061	0.032	0.11	0.018	0.032	0.052	0.071	0.112	0.049	1.55	2.54	502	90.4	48.5	4.6	47.6
124	Mild	D15	31	4.06	0.334	0	0.076	0.026	0.255	0.103	0.624	0.167	0.073	0.311	0.002	0.014	0.141	0.066	0.093	0.007	0.026	0.128	0.16	0.068	0.054	0.363	0.042	0.308	0.054	0.188	0.045	0.031	0.18	0.072	0.034	0.052	0.025	0.07	0.075	0.067	0.15	0.03	0.334	2.48	473	68.8	45.4	7.66	43.8
125	Moderate/Severe	D15	34.5	5.64	0.265	0	0.292	0.024	0.092	0.052	0.055	0.168	0.07	0.266	0.009	0.014	0.132	0.051	0.093	0.146	0.014	0.167	0.152	0.047	0.027	0.39	0.042	0.237	0.058	0.169	0.042	0.033	0.161	0.062	0.035	0.061	0.032	0.041	0.074	0.105	0.175	0.053	0.339	4.3	264	41.4	47.3	5.77	48
126	Moderate/Severe	D15	16.4	6.07	0.313	0.106	0	0.02	0.128	0.087	0.053	0.289	0.163	0.494	0.026	0.044	0.143	0.086	0.138	0.086	0.028	0.138	0.181	0.052	0.029	0.378	0.04	0.338	0.042	0.154	0.007	0.031	0.13	0.072	0.032	0.054	0.022	0.033	0.061	0.076	0.126	0.042	0.113	2.38	89.9	28.8	17.9	4.81	41.8
127	Moderate/Severe	D1	66.1	6.84	1.19	0.046	0.282	0.041	0.754	0.071	0.391	0.263	0.135	0.35	0.032	0.079	0.212	0.087	0.141	0.229	0.021	0.343	0.216	0.077	0.102	0.347	0.053	0.225	0.072	0.16	0.025	0.023	0.136	0.071	0.043	0.07	0.026	0.04	0.068	0.077	0.149	0.026	0.295	2.9	255	55.3	36.6	7.17	43.1
128	Mild	D1	33	6.21	0.265	0.05	0.218	0.03	0.121	0.049	0.114	0.231	0.134	0.424	0.016	0.065	0.117	0.068	0.138	0.087	0.027	0.227	0.166	0.046	0.1	0.44	0.05	0.232	0.069	0.174	0.023	0.026	0.204	0.052	0.059	0.067	0.03	0.03	0.088	0.144	0.105	0.072	0.37	1.45	302	70.3	46.8	4.41	53.2
129	Mild	D1	42.3	5.08	0.385	0.045	0.05	0.025	0.116	0.066	0.146	0.229	0.113	0.319	0.025	0.096	0.129	0.068	0.146	0.04	0.015	0.144	0.157	0.057	0.031	0.373	0.045	0.21	0.051	0.146	0.014	0.025	0.161	0.085	0.032	0.079	0.021	0.04	0.049	0.107	0.138	0.053	0.294	4.5	438	89.4	53.5	6.29	40.4
130	Moderate/Severe	D15	48	6	0.853	0.04	0.404	0.028	0.757	0.118	0.977	0.229	0.133	0.357	0.047	0.769	0.159	0.086	0.174	0.202	0.059	0.32	0.171	0.075	0.098	0.512	0.063	0.235	0.082	0.239	0.042	0.025	0.123	0.062	0.047	0.184	0.03	0.043	0.065	0.101	0.176	0.038	0.304	11.2	239	59.4	37.3	5.35	36.9
131	Mild	D1	31.2	5.94	0.288	0.049	0.09	0.035	0.193	0.089	0.887	0.299	0.171	0.36	0.038	0.84	0.166	0.069	0.145	0.225	0.037	0.459	0.23	0.027	0.105	0.405	0.072	0.241	0.058	0.218	0.032	0.034	0.165	0.077	0.051	0.085	0.043	0.037	0.086	0.146	0.123	0.048	0.21	1.77	270	90.9	37.7	4.17	52.6
132	Mild	D1	26.1	5.43	0.207	0.059	0.126	0.018	0.109	0.085	0.492	0.173	0.106	0.332	0.039	1.96	0.136	0.064	0.137	0.197	0.035	0.313	0.2	0.056	0.119	0.381	0.059	0.211	0.048	0.184	0.023	0.032	0.158	0.043	0.05	0.065	0.033	0.034	0.045	0.114	0.128	0.052	0.225	2.85	366	60.8	43.3	4.99	31.4
133	Moderate/Severe	D1	17.9	4.9	0.239	0.047	0	0.044	0.142	0.095	0.361	0.218	0.125	0.262	0.027	0.568	0.133	0.056	0.115	0.076	0.04	0.217	0.159	0.039	0.026	0.374	0.049	0.22	0.039	0.198	0.021	0.036	0.142	0.067	0.036	0.066	0.026	0.035	0.082	0.112	0.134	0.042	0.165	0.036	157	27.3	22.3	3.49	31.5
134	Mild	D15	29	3.95	0.359	0.061	0.075	0.039	0.179	0.078	0.424	0.157	0.102	0.237	0.025	0.527	0.134	0.06	0.129	0.051	0.036	0.222	0.155	0.049	0.042	0.387	0.043	0.209	0.082	0.19	0.003	0.032	0.129	0.052	0.045	0.344	0.022	0.029	0.094	0.099	0.146	0.032	0.358	2.93	289	51.3	27	4.01	33
135	Mild	D1	26.3	3.31	0.266	0.02	0.032	0.028	0.142	0.114	0.822	0.181	0.102	0.365	0.026	0.946	0.121	0.068	0.129	0.161	0.052	0.281	0.171	0.042	0.04	0.408	0.036	0.181	0.041	0.203	0.001	0.035	0.132	0.04	0.029	0.073	0.035	0.027	0.085	0.095	0.109	0.042	0.293	1.11	418	14.6	32.2	5.36	32.7
136	Mild	D1	36.3	4.18	0.463	0.04	0.274	0.032	0.185	0.08	0.224	0.264	0.16	0.385	0.031	0.111	0.161	0.068	0.183	0.157	0.028	0.356	0.17	0.042	0.103	0.439	0.052	0.204	0.072	0.142	0.007	0.031	0.152	0.096	0.047	0.064	0.025	0.036	0.087	0.086	0.142	0.041	0.224	7.15	495	112	51.2	5.11	10.7
137	Mild	D15	29.4	4.49	0.227	0	0.042	0.025	0.128	0.046	0.07	0.15	0.033	0.068	0	0.029	0.114	0.046	0.067	0.106	0.009	0.164	0.163	0.058	0.052	0.3	0.054	0.236	0.078	0.165	0.043	0.038	0.17	0.046	0.024	0.055	0.025	0.037	0.085	0.103	0.173	0.032	0.38	1.17	359	56.9	35.4	10.7	42.3
138	Moderate/Severe	D1	41.1	4.52	0.614	0.012	0.08	0.027	0.2	0.102	0.291	0.2	0.079	0.302	0.002	0.032	0.165	0.067	0.104	0.124	0.016	0.331	0.168	0.055	0.04	0.393	0.052	0.245	0.061	0.184	0.052	0.029	0.131	0.071	0.034	0.057	0.02	0.038	0.068	0.071	0.218	0.037	0.316	2.54	439	80.4	49.4	6.39	45.2
139	Moderate/Severe	D15	31.4	6.05	0.242	0.058	0.065	0.032	0.135	0.063	1.08	0.292	0.16	0.213	0.043	1.74	0.17	0.076	0.206	0.308	0.041	0.455	0.244	0.05	0.111	0.387	0.053	0.264	0.047	0.224	0.031	0.038	0.178	0.063	0.033	0.079	0.027	0.042	0.106	0.103	0.171	0.054	0.86	3.25	389	70.8	27.7	5.9	52.6
140	Mild	D15	32.6	5.17	0.543	0.057	0.056	0.039	0.248	0.092	0.602	0.143	0.065	0.179	0.02	0.318	0.129	0.052	0.111	0.185	0.027	0.234	0.146	0.017	0.029	0.418	0.049	0.152	0.048	0.152	0.004	0.033	0.103	0.032	0.038	0.059	0.03	0.03	0.065	0.114	0.115	0.029	1.26	2.53	474	138	50.8	8.31	37.6
141	Moderate/Severe	D1	40.8	8.79	0.414	0.1	0.204	0.044	0.115	0.085	0.516	0.156	0.074	0.297	0.026	0.536	0.137	0.055	0.137	0.058	0.04	0.296	0.144	0.041	0.11	0.394	0.071	0.188	0.051	0.164	0.017	0.029	0.171	0.059	0.059	0.063	0.027	0.044	0.075	0.137	0.18	0.027	0.215	0.172	196	50.2	27.7	7.75	55.7
142	Moderate/Severe	D1	43.7	7.76	0.754	0.056	0.088	0.026	0.317	0.12	1.09	0.18	0.084	0.308	0.051	0.526	0.154	0.055	0.132	0.215	0.028	0.344	0.225	0.041	0.123	0.436	0.084	0.183	0.057	0.161	0.02	0.023	0.151	0.038	0.038	0.057	0.03	0.034	0.083	0.119	0.133	0.046	0.242	5.07	469	74.7	40.7	4.78	40.7
143	Mild	D15	54.2	5.44	0.461	0	0.151	0.022	0.133	0.048	0.175	0.213	0.066	0.178	0.014	0.041	0.138	0.057	0.104	0.115	0.021	0.341	0.233	0.055	0.058	0.339	0.065	0.24	0.07	0.158	0.062	0.032	0.154	0.068	0.02	0.069	0.025	0.034	0.082	0.096	0.191	0.053	0.291	13.7	365	78	59.7	7.44	50.8
144	Mild	D1	44.8	5.09	0.259	0.053	0.153	0.037	0.123	0.051	0.106	0.256	0.117	0.409	0.025	0.09	0.115	0.053	0.148	0.089	0.023	0.238	0.156	0.079	0.034	0.372	0.044	0.233	0.055	0.157	0.01	0.022	0.154	0.084	0.034	0.058	0.031	0.047	0.075	0.114	0.119	0.05	0.788	1.51	585	63.8	43.6	4.79	64.9
145	Mild	D1	33.3	7.01	0.292	0.038	0.131	0.024	0.166	0.089	0.126	0.222	0.115	0.411	0.024	0.048	0.128	0.05	0.128	0.156	0.027	0.276	0.213	0.055	0.101	0.437	0.055	0.223	0.088	0.176	0.033	0.033	0.171	0.08	0.047	0.071	0.025	0.035	0.062	0.134	0.131	0.066	0.45	1.25	392	79.1	52.1	5.12	54.3
146	Mild	D1	37.3	2.86	0.347	0.045	0.298	0.03	0.116	0.001	0.147	0.346	0.185	0.64	0.028	0.116	0.149	0.066	0.192	0.237	0.039	0.309	0.189	0.047	0.075	0.411	0.05	0.26	0.05	0.164	0.016	0.033	0.185	0.103	0.039	0.07	0.033	0.041	0.09	0.079	0.148	0.033	0.255	2.95	437	90.8	49.2	26.3	48.5
147	Mild	D1	42	3.21	0.323	0.037	0.161	0.026	0.204	0.058	0.144	0.212	0.145	0.267	0.021	0.052	0.097	0.064	0.123	0.074	0.028	0.124	0.146	0.041	0.032	0.398	0.047	0.194	0.056	0.144	0.009	0.023	0.147	0.077	0.021	0.054	0.023	0.028	0.065	0.109	0.096	0.039	0.203	4.23	422	73.3	53.3	7.22	45.2
148	Moderate/Severe	D1	62.5	9.74	0.524	0.085	0.156	0.039	0.246	0.074	0.243	0.282	0.152	0.388	0.018	0.036	0.227	0.086	0.162	0.281	0.029	0.427	0.301	0.056	0.146	0.412	0.087	0.24	0.123	0.179	0.041	0.045	0.155	0.096	0.058	0.079	0.036	0.04	0.081	0.128	0.164	0.047	0.258	3.21	409	95.2	80.5	2.25	72.5
149	Moderate/Severe	D1	61.6	5.26	0.45	0.056	0.24	0.025	0.185	0.068	0.206	0.254	0.138	0.376	0.019	0.057	0.153	0.057	0.132	0.164	0.021	0.232	0.161	0.057	0.08	0.387	0.05	0.216	0.047	0.16	0.012	0.037	0.135	0.075	0.04	0.054	0.038	0.035	0.062	0.081	0.165	0.041	0.225	0.169	272	59.1	44	4.69	48.4
150	Mild	D15	33.3	7.13	0.393	0.025	0.054	0.032	0.158	0.054	0.076	0.153	0.064	0.177	0	0.018	0.182	0.06	0.085	0.273	0.019	0.408	0.213	0.072	0.06	0.42	0.07	0.26	0.102	0.165	0.064	0.04	0.161	0.053	0.053	0.042	0.01	0.049	0.053	0.087	0.189	0.03	0.335	2.8	263	97.1	52.4	12.4	48
151	Mild	D15	43.2	5.39	0.375	0	0.095	0.044	0.236	0.047	0.103	0.169	0.05	0.227	0	0	0.162	0.039	0.074	0.126	0.009	0.327	0.187	0.063	0.037	0.391	0.067	0.26	0.065	0.162	0.058	0.037	0.183	0.049	0.027	0.054	0.028	0.039	0.081	0.116	0.188	0.015	0.228	5.8	561	63	37.5	8.21	62
152	Moderate/Severe	D15	27.9	12.6	0.314	0.072	0.161	0.035	0.181	0.076	0.579	0.163	0.159	0.272	0.025	0.368	0.105	0.047	0.148	0.035	0.041	0.225	0.104	0.053	0.039	0.39	0.037	0.196	0.052	0.196	0.001	0.028	0.13	0.057	0.034	0.082	0.04	0.038	0.07	0.074	0.16	0.031	0.754	3.62	334	48.4	33.6	8.08	59.9
153	Moderate/Severe	D1	38.1	9.51	0.306	0.068	0.3	0.028	0.156	0.058	0.116	0.235	0.145	0.392	0.027	0.042	0.148	0.075	0.139	0.197	0.02	0.278	0.2	0.054	0.1	0.428	0.069	0.218	0.091	0.167	0.029	0.029	0.286	0.065	0.066	0.071	0.019	0.042	0.084	0.238	0.139	0.088	0.167	6.06	372	87.3	45	9.33	93.1
154	Mild	D15	25.2	2.74	0.215	0.002	0.081	0.018	0.168	0.057	0.06	0.152	0.063	0.207	0	0.003	0.121	0.023	0.079	0.001	0.005	0.119	0.137	0.041	0.017	0.344	0.037	0.214	0.031	0.174	0.041	0.02	0.092	0.06	0.015	0.054	0.016	0.041	0.04	0.035	0.116	0.006	0.33	1.94	446	107	55.1	5.08	53.4
155	Moderate/Severe	D1	49.5	4.32	0.364	0.054	0.121	0.043	0.196	0.001	0.103	0.249	0.143	0.353	0.028	0.102	0.096	0.067	0.127	0.044	0.024	0.124	0.168	0.042	0.027	0.485	0.049	0.286	0.035	0.159	0.009	0.042	0.114	0.078	0.028	0.068	0.026	0.026	0.107	0.065	0.129	0.035	0.145	3.58	342	40.6	27.2	5.01	41.4
156	Moderate/Severe	D15	28.5	2.94	0.333	0.153	0.26	0.028	0.142	0.079	0.084	0.219	0.154	0.346	0.016	0.076	0.114	0.087	0.132	0.054	0.019	0.095	0.141	0.03	0.02	0.423	0.032	0.203	0.032	0.165	0.005	0.022	0.177	0.057	0.034	0.046	0.012	0.039	0.098	0.163	0.112	0.072	0.145	1.05	392	83.5	36.1	6.25	37.3
157	Mild	D1	24.2	7.14	0.216	0.067	0.316	0.033	0.123	0.086	0.933	0.212	0.106	0.361	0.023	1.26	0.135	0.059	0.142	0.063	0.048	0.283	0.171	0.057	0.11	0.429	0.052	0.242	0.054	0.198	0.005	0.017	0.193	0.047	0.048	0.064	0.04	0.025	0.106	0.163	0.175	0.032	0.363	5.81	197	51.2	32	4.68	47.6
158	Mild	D1	26.1	2.94	0.451	0.05	0.093	0.035	0.219	0.086	0.673	0.166	0.093	0.274	0.031	1.18	0.129	0.07	0.138	0.057	0.11	0.236	0.13	0.037	0.123	0.443	0.048	0.172	0.042	0.171	0.026	0.03	0.143	0.051	0.024	0.069	0.03	0.036	0.077	0.101	0.133	0.03	0.191	2.34	342	103	37.5	6.43	33.2
159	Mild	D15	34.6	3.63	0.27	0.043	0.154	0.031	0.216	0.091	0.828	0.153	0.088	0.308	0.019	0.817	0.244	0.053	0.122	1.05	0.043	1.25	0.315	0.04	0.279	0.376	0.067	0.227	0.084	0.185	0.045	0.03	0.165	0.036	0.058	0.067	0.068	0.031	0.085	0.121	0.13	0.069	0.706	2.7	341	68.4	33.3	6.94	37.3
160	Moderate/Severe	D1	22.5	5.29	0.307	0.048	0.079	0.018	0.124	0.139	1.08	0.205	0.121	0.351	0.023	2.54	0.191	0.064	0.166	0.303	0.049	0.509	0.247	0.065	0.19	0.497	0.073	0.227	0.064	0.164	0.026	0.034	0.182	0.06	0.048	0.069	0.039	0.022	0.092	0.104	0.126	0.043	0.299	1.21	216	61.8	28.6	5.33	6.03
161	Mild	D1	59	4.61	0.486	0.037	0.109	0.044	0.207	0.09	0.173	0.275	0.125	0.372	0.017	0.083	0.147	0.068	0.138	0.07	0.027	0.134	0.163	0.072	0.026	0.441	0.044	0.221	0.046	0.159	0.003	0.035	0.129	0.083	0.031	0.061	0.022	0.029	0.064	0.1	0.126	0.053	0.349	3.02	607	174	104	9.09	49.2
162	Mild	D1	51.5	4.55	0.547	0.038	0.27	0.034	0.201	0.001	0.242	0.242	0.139	0.353	0.026	0.068	0.129	0.058	0.137	0.231	0.02	0.306	0.186	0.097	0.092	0.362	0.048	0.224	0.072	0.149	0.014	0.033	0.172	0.076	0.04	0.057	0.026	0.026	0.064	0.11	0.139	0.052	0.242	1.75	456	46.6	38.5	4.51	47.1
163	Mild	D1	36.7	8	0.232	0.04	0.113	0.02	0.17	0.072	0.114	0.291	0.135	0.46	0.028	0.044	0.186	0.071	0.141	0.312	0.028	0.442	0.193	0.041	0.109	0.366	0.053	0.238	0.068	0.163	0.021	0.034	0.202	0.082	0.044	0.061	0.033	0.03	0.074	0.132	0.129	0.041	0.349	0.907	286	78.5	52	4.45	51.1
164	Mild	D1	35.5	4.15	0.348	0.062	0.158	0.03	0.137	0.001	0.139	0.277	0.146	0.533	0.038	0.09	0.165	0.079	0.194	0.169	0.026	0.288	0.177	0.054	0.083	0.393	0.051	0.207	0.069	0.169	0.001	0.029	0.142	0.089	0.042	0.062	0.03	0.027	0.067	0.087	0.154	0.049	0.551	6.74	441	28	36.1	11.2	46.9
165	Moderate/Severe	D1	29.8	8.3	0.254	0.043	0.33	0.031	0.272	0.091	0.783	0.246	0.191	0.49	0.043	0.41	0.156	0.067	0.156	0.206	0.038	0.314	0.268	0.063	0.138	0.469	0.091	0.238	0.075	0.211	0.011	0.082	0.191	0.056	0.059	0.081	0.036	0.04	0.202	0.143	0.139	0.04	0.236	6.71	203	55.2	29.8	2.55	41.6
166	Moderate/Severe	D15	36.6	4.6	0.573	0.045	0.066	0.037	0.272	0.103	0.249	0.235	0.164	0.313	0.019	0.059	0.155	0.068	0.144	0.077	0.027	0.302	0.295	0.056	0.039	0.373	0.055	0.371	0.049	0.176	0.017	0.039	0.097	0.061	0.035	0.075	0.038	0.039	0.072	0.092	0.155	0.03	0.198	0.542	204	63.2	26.1	4.76	30.6
167	Mild	D15	28.8	4.41	0.328	0.047	0.258	0.03	0.183	0.091	0.587	0.151	0.061	0.205	0.022	1.06	0.11	0.063	0.112	0.206	0.025	0.311	0.182	0.049	0.027	0.402	0.07	0.15	0.039	0.161	0.016	0.018	0.151	0.033	0.032	0.054	0.024	0.021	0.067	0.101	0.099	0.03	0.353	8.45	262	79.4	39.8	4.1	42.5
168	Mild	D1	31.5	3.46	0.406	0.032	0.201	0.022	0.08	0.082	0.307	0.133	0.111	0.293	0.012	1.04	0.095	0.054	0.156	0.073	0.036	0.258	0.182	0.035	0.047	0.448	0.047	0.211	0.039	0.197	0.014	0.029	0.18	0.064	0.04	0.072	0.018	0.035	0.074	0.161	0.129	0.064	0.483	1.57	344	85.6	37.9	8.05	36.4
169	Mild	D1	34.8	4.84	0.344	0.032	0.175	0.034	0.106	0.062	0.15	0.269	0.129	0.405	0.023	0.052	0.127	0.075	0.145	0.155	0.024	0.238	0.149	0.042	0.079	0.316	0.046	0.189	0.059	0.146	0.021	0.029	0.138	0.075	0.04	0.055	0.03	0.041	0.052	0.097	0.107	0.042	1.24	1.5	286	58.1	39.7	4.74	54.2
170	Moderate/Severe	D15	41	4.96	0.339	0.065	0.162	0.022	0.21	0.064	0.06	0.121	0.04	0.139	0	0.024	0.156	0.053	0.09	0.054	0.013	0.152	0.199	0.051	0.035	0.36	0.04	0.222	0.045	0.171	0.043	0.025	0.153	0.034	0.027	0.043	0.014	0.045	0.071	0.089	0.162	0.08	0.726	4.07	346	44.2	35	8.61	35.6
171	Moderate/Severe	D15	36.9	5.24	0.625	0.055	0.241	0.035	0.404	0.091	0.308	0.298	0.128	0.447	0.032	0.074	0.135	0.075	0.147	0.076	0.026	0.265	0.176	0.049	0.072	0.4	0.048	0.228	0.059	0.167	0.017	0.034	0.113	0.075	0.024	0.053	0.027	0.042	0.048	0.066	0.159	0.028	0.29	10.4	389	101	82.1	4.21	57.5
172	Moderate/Severe	D1	39.5	8.69	0.402	0.057	0.09	0.023	0.159	0.08	0.119	0.276	0.162	0.426	0.009	0.059	0.172	0.052	0.151	0.163	0.02	0.3	0.149	0.038	0.036	0.397	0.047	0.216	0.067	0.163	0.019	0.031	0.135	0.088	0.036	0.065	0.034	0.028	0.066	0.111	0.123	0.022	0.169	0.694	265	41	36.6	7.44	47.1
173	Mild	D15	31.1	2.93	0.275	0	0.089	0.02	0.15	0.03	0.052	0.168	0.039	0.168	0	0.02	0.12	0.048	0.074	0.015	0.016	0.09	0.13	0.053	0.021	0.344	0.036	0.209	0.032	0.15	0.036	0.015	0.124	0.046	0.021	0.049	0.002	0.037	0.059	0.067	0.167	0.01	0.736	1.39	354	86.4	56.2	12.3	53.5
174	Moderate/Severe	D15	105	19.7	4.15	0.155	0.066	0.029	2.3	0.145	1.56	0.222	0.145	0.805	0.143	1.97	0.377	0.074	0.174	0.56	0.066	0.777	0.324	0.108	0.252	0.376	0.095	0.286	0.045	0.179	0.014	0.038	0.237	0.054	0.042	0.069	0.041	0.041	0.162	0.106	0.14	0.035	0.188	7.86	689	108	89.4	11.4	81
175	Mild	D1	49.2	4.31	0.695	0.045	0.191	0.027	0.392	0.081	0.472	0.184	0.103	0.404	0.029	0.242	0.152	0.065	0.153	0.061	0.03	0.2	0.131	0.035	0.025	0.434	0.04	0.191	0.042	0.183	0.002	0.035	0.147	0.039	0.035	0.07	0.036	0.044	0.079	0.071	0.159	0.027	5.54	6.89	469	103	33.9	11.7	45.2
176	Mild	D1	44.8	4.2	0.618	0.05	0.198	0.034	0.204	0.083	0.376	0.198	0.109	0.349	0.025	0.631	0.124	0.059	0.159	0.08	0.037	0.254	0.132	0.049	0.032	0.387	0.054	0.213	0.043	0.202	0.013	0.037	0.155	0.064	0.027	0.074	0.019	0.035	0.099	0.124	0.172	0.032	0.257	4.09	368	59.5	33.1	7.56	33.6
177	Mild	D1	48.8	6.43	0.339	0.002	0	0.019	0.156	0.073	0.093	0.176	0.044	0.205	0	0.007	0.153	0.051	0.081	0.14	0.015	0.309	0.192	0.049	0.041	0.402	0.065	0.227	0.073	0.19	0.058	0.032	0.167	0.039	0.027	0.068	0.015	0.05	0.069	0.101	0.174	0.044	0.841	1.39	614	57.3	47.9	9.12	62.6
178	Moderate/Severe	D1	33.1	5.66	0.623	0.054	0.179	0.018	2.37	0.095	1	0.126	0.087	0.332	0.041	0.522	0.138	0.071	0.107	0.068	0.02	0.362	0.223	0.046	0.104	0.442	0.064	0.156	0.04	0.141	0.018	0.032	0.118	0.037	0.034	0.053	0.044	0.023	0.072	0.108	0.154	0.028	0.208	0.045	318	58	33.3	5.16	36.6
179	Moderate/Severe	D15	59.7	7.92	0.661	0.048	0.102	0.029	0.231	0.068	0.823	0.147	0.112	0.346	0.037	0.651	0.208	0.053	0.125	0.324	0.032	0.564	0.218	0.045	0.1	0.447	0.065	0.156	0.056	0.173	0.017	0.02	0.167	0.05	0.048	0.052	0.032	0.032	0.085	0.165	0.115	0.057	0.194	1.71	387	56.6	40.3	12.3	37.9
180	Mild	D15	41.8	4.83	0.396	0.013	0.083	0.036	0.158	0.067	0.089	0.162	0.051	0.229	0.012	0.043	0.105	0.074	0.105	0.034	0.021	0.141	0.154	0.069	0.031	0.385	0.041	0.237	0.048	0.157	0.044	0.022	0.153	0.07	0.028	0.057	0.022	0.039	0.106	0.107	0.161	0.052	1.85	2.71	599	82.2	59.5	7.67	48.5
181	Moderate/Severe	D15	42.4	5.91	0.952	0.013	0.137	0.026	0.439	0.102	0.184	0.163	0.066	0.313	0.022	0.031	0.146	0.062	0.074	0.06	0.008	0.135	0.095	0.061	0.041	0.346	0.049	0.225	0.028	0.169	0.038	0.027	0.122	0.046	0.018	0.04	0.037	0.034	0.068	0.058	0.226	0.017	0.31	7.29	338	107	45.3	6.12	60.1
182	Mild	D1	34.3	5.78	0.451	0.064	0.27	0.037	0.097	0.093	0.812	0.213	0.125	0.325	0.026	0.609	0.138	0.04	0.133	0.172	0.029	0.252	0.205	0.051	0.042	0.433	0.059	0.25	0.044	0.239	0.024	0.033	0.152	0.036	0.047	0.079	0.048	0.045	0.081	0.157	0.158	0.056	0.283	0.946	342	71.8	38.7	8.85	47.1
183	Moderate/Severe	D15	41.6	7.73	0.7	0.048	0.196	0.028	0.236	0.093	0.512	0.165	0.11	0.261	0.045	0.427	0.162	0.057	0.151	0.227	0.041	0.339	0.188	0.069	0.135	0.495	0.066	0.228	0.049	0.208	0.022	0.035	0.175	0.05	0.036	0.062	0.033	0.04	0.082	0.114	0.159	0.035	0.39	3.81	453	76.9	24.4	8.09	52.8
184	Moderate/Severe	D1	35.8	3.75	0.505	0.039	0.327	0.036	0.297	0.001	0.33	0.3	0.15	0.383	0.032	0.068	0.123	0.062	0.178	0.154	0.018	0.273	0.181	0.05	0.083	0.428	0.051	0.194	0.077	0.135	0	0.04	0.124	0.097	0.034	0.116	0.026	0.042	0.06	0.071	0.11	0.025	0.626	4.65	455	104	74.7	5.8	39.5
185	Moderate/Severe	D15	79.4	7.2	1.25	0.041	0.076	0.039	1.83	0.063	0.411	0.294	0.174	0.481	0.015	0.077	0.244	0.084	0.15	0.082	0.026	0.217	0.135	0.037	0.084	0.392	0.058	0.212	0.081	0.147	0.01	0.033	0.138	0.091	0.038	0.069	0.022	0.042	0.052	0.08	0.113	0.027	0.212	73.4	411	71.5	57.5	7.72	77
186	Moderate/Severe	D1	35.4	13.1	0.394	0.094	0.03	0.026	0.286	0.058	0.162	0.198	0.06	0.312	0.007	0.035	0.177	0.058	0.091	0.127	0.016	0.156	0.169	0.049	0.035	0.395	0.052	0.26	0.065	0.187	0.058	0.051	0.175	0.05	0.025	0.066	0.026	0.04	0.171	0.132	0.23	0.04	0.262	0.433	152	42.5	27.1	3.17	37.3
187	Moderate/Severe	D15	66.3	7.64	0.766	0.044	0.057	0.024	0.352	0.068	1.09	0.233	0.095	0.318	0.036	1.09	0.146	0.056	0.17	0.301	0.036	0.443	0.254	0.062	0.14	0.443	0.09	0.2	0.057	0.17	0.038	0.028	0.173	0.049	0.052	0.07	0.044	0.04	0.075	0.144	0.159	0.055	0.358	19.5	494	96.6	48.9	6.95	57.1
188	Mild	D15	32.5	5.12	0.279	0.036	0.147	0.036	0.1	0.074	0.099	0.161	0.076	0.235	0.017	0.039	0.151	0.085	0.1	0.163	0.011	0.24	0.192	0.057	0.018	0.352	0.06	0.249	0.069	0.169	0.048	0.03	0.136	0.074	0.035	0.066	0.034	0.043	0.058	0.123	0.165	0.057	0.373	2.87	257	91.9	31.9	8.39	51.1
189	Mild	D1	38	4.29	0.386	0.046	0.237	0.033	0.104	0.06	0.109	0.229	0.127	0.397	0.03	0.077	0.09	0.047	0.148	0.059	0.02	0.24	0.158	0.053	0.088	0.368	0.037	0.202	0.053	0.141	0.013	0.026	0.164	0.071	0.039	0.051	0.021	0.03	0.073	0.113	0.121	0.039	1.03	1.85	538	74.1	64.3	11.9	39.2
190	Mild	D1	43.3	3.36	0.251	0.056	0.072	0.018	0.093	0.094	0.096	0.267	0.158	0.435	0.03	0.075	0.123	0.061	0.141	0.072	0.03	0.12	0.139	0.028	0.032	0.379	0.037	0.218	0.042	0.137	0.01	0.022	0.135	0.071	0.035	0.055	0.026	0.037	0.053	0.071	0.136	0.034	0.192	2.19	563	111	57	4.36	45.2
191	Moderate/Severe	D1	81.6	17.9	0.743	0.067	0.203	0.029	0.414	0.087	0.261	0.301	0.133	0.54	0.049	0.089	0.312	0.081	0.135	0.292	0.025	0.431	0.252	0.062	0.142	0.347	0.12	0.218	0.123	0.18	0.046	0.03	0.157	0.091	0.066	0.057	0.037	0.038	0.055	0.135	0.176	0.038	0.158	1.65	388	79	56.1	3.8	51.5
192	Mild	D1	28.6	6.65	0.177	0.039	0	0.02	0.132	0.046	0.075	0.183	0.119	0.253	0.014	0.066	0.09	0.045	0.14	0.086	0.016	0.131	0.171	0.037	0.094	0.365	0.059	0.231	0.104	0.156	0.033	0.033	0.161	0.094	0.047	0.072	0.031	0.041	0.057	0.141	0.147	0.064	0.297	2.05	376	74.2	43.4	4.67	53.5
193	Mild	D15	36	5.98	0.292	0	0	0.028	0.102	0.061	0.046	0.158	0.051	0.253	0.007	0.03	0.128	0.071	0.075	0.05	0.008	0.234	0.154	0.056	0.026	0.434	0.056	0.237	0.066	0.164	0.059	0.034	0.134	0.044	0.03	0.055	0.011	0.046	0.058	0.1	0.237	0.02	1.4	2.58	586	67.1	50.5	8.35	64.1
194	Mild	D1	43.9	4.7	0.399	0	0.224	0.029	0.172	0.082	0.084	0.16	0.088	0.301	0.008	0.047	0.15	0.053	0.077	0.116	0.015	0.253	0.163	0.062	0.033	0.443	0.061	0.213	0.079	0.141	0.044	0.021	0.15	0.05	0.029	0.055	0.016	0.043	0.091	0.108	0.162	0.021	0.198	4.07	442	71.2	42.1	7.05	49.8
195	Moderate/Severe	D1	66	10.5	0.881	0.069	0.194	0.023	0.994	0.134	0.738	0.201	0.094	0.328	0.027	1.17	0.141	0.067	0.155	0.23	0.041	0.382	0.216	0.039	0.139	0.365	0.082	0.205	0.076	0.2	0.039	0.032	0.167	0.042	0.056	0.064	0.048	0.038	0.074	0.138	0.133	0.042	0.187	2.7	427	85	52.5	3.61	49.2
196	Mild	D15	27.4	5.7	0.275	0.06	0.249	0.023	0.19	0.09	0.296	0.155	0.082	0.177	0.013	0.464	0.168	0.042	0.111	0.558	0.031	0.856	0.219	0.052	0.172	0.43	0.072	0.18	0.064	0.165	0.011	0.022	0.163	0.05	0.041	0.06	0.027	0.032	0.084	0.14	0.121	0.04	0.208	0.888	294	72.7	32.8	4.73	36.7
197	Mild	D15	35.9	3.39	0.388	0.048	0.177	0.03	0.192	0.085	0.408	0.182	0.09	0.208	0.036	0.339	0.123	0.066	0.137	0.215	0.021	0.276	0.146	0.058	0.039	0.347	0.05	0.177	0.041	0.164	0.013	0.032	0.127	0.045	0.029	0.062	0.022	0.033	0.069	0.095	0.127	0.039	0.794	5.79	449	141	56.6	6.07	32.3
198	Mild	D15	34.6	10.8	0.299	0.067	0.198	0.045	0.174	0.094	0.103	0.278	0.157	0.385	0.035	0.071	0.126	0.064	0.16	0.179	0.039	0.347	0.225	0.052	0.202	0.423	0.088	0.253	0.128	0.172	0.036	0.042	0.193	0.07	0.055	0.068	0.051	0.037	0.076	0.151	0.143	0.064	0.315	5.62	346	94.5	61.8	5.03	49.3
199	Mild	D1	50.6	4.43	0.4	0.054	0.049	0.028	0.236	0.085	0.244	0.25	0.179	0.371	0.021	0.073	0.127	0.075	0.153	0.073	0.029	0.134	0.13	0.056	0.032	0.393	0.034	0.22	0.036	0.149	0.001	0.022	0.094	0.068	0.022	0.069	0.024	0.031	0.065	0.066	0.133	0.025	2.78	3.32	551	132	66.7	12.9	37.1
200	Mild	D1	35.9	3.38	0.417	0.041	0.131	0.025	0.139	0.088	0.138	0.213	0.13	0.353	0.024	0.045	0.15	0.064	0.144	0.065	0.024	0.117	0.157	0.04	0.035	0.435	0.045	0.225	0.055	0.175	0.005	0.024	0.171	0.081	0.029	0.064	0.014	0.038	0.059	0.103	0.123	0.038	0.307	3.37	297	77.8	45.8	6.26	49
201	Moderate/Severe	D1	46.1	9.51	0.442	0.075	0.158	0.034	0.306	0.084	0.174	0.235	0.122	0.311	0.032	0.067	0.158	0.054	0.132	0.209	0.029	0.378	0.228	0.072	0.1	0.432	0.068	0.205	0.07	0.138	0.017	0.027	0.148	0.064	0.029	0.049	0.032	0.029	0.067	0.086	0.098	0.039	0.446	49.1	397	92.8	69.9	6.34	61.4
202	Moderate/Severe	D1	63.1	8.69	0.842	0.076	0.178	0.041	0.392	0.001	0.541	0.243	0.156	0.341	0.044	0.053	0.151	0.056	0.132	0.214	0.025	0.337	0.199	0.065	0.14	0.414	0.057	0.229	0.115	0.148	0.038	0.031	0.154	0.036	0.031	0.073	0.032	0.028	0.062	0.107	0.127	0.056	0.14	1.1	529	119	100	6.13	43.5
203	Moderate/Severe	D1	42	10.2	0.429	0.067	0.09	0.031	0.179	0.086	0.15	0.231	0.129	0.378	0.022	0.064	0.137	0.064	0.123	0.196	0.023	0.227	0.207	0.055	0.029	0.387	0.053	0.223	0.058	0.156	0.016	0.028	0.118	0.062	0.04	0.063	0.019	0.03	0.053	0.091	0.158	0.033	0.212	3.74	302	64.2	53.8	6.24	40.9
204	Mild	D15	30.9	5.86	0.447	0.042	0.216	0.035	0.224	0.105	1.27	0.181	0.138	0.353	0.039	1.2	0.143	0.044	0.157	0.34	0.048	0.484	0.283	0.046	0.15	0.432	0.088	0.196	0.067	0.142	0.028	0.027	0.164	0.046	0.052	0.064	0.044	0.028	0.068	0.094	0.167	0.039	0.298	3.61	308	85.5	38.5	8.06	41.5
205	Moderate/Severe	D15	45.7	9.93	0.5	0.02	0	0.029	1.5	0.073	0.181	0.151	0.043	0.193	0.034	0.048	0.203	0.055	0.083	0.353	0.024	0.432	0.336	0.062	0.073	0.379	0.086	0.206	0.114	0.155	0.062	0.021	0.179	0.069	0.038	0.059	0.024	0.04	0.066	0.133	0.16	0.036	0.212	0.105	478	91.2	59.5	9.08	59.3
206	Mild	D1	29.7	2.62	0.269	0.042	0.219	0.053	0.128	0.072	0.093	0.299	0.163	0.431	0.028	0.067	0.117	0.055	0.169	0.089	0.025	0.226	0.162	0.061	0.033	0.394	0.048	0.232	0.24	0.151	0.005	0.038	0.136	0.075	0.046	0.567	0.015	0.032	0.087	0.084	0.155	0.025	0.961	2.81	408	68	39	6.15	59.8
207	Mild	D15	37.7	4.8	0.336	0.037	0.231	0.044	0.134	0.059	0.099	0.203	0.129	0.369	0.022	0.052	0.133	0.071	0.167	0.079	0.026	0.243	0.176	0.054	0.089	0.369	0.053	0.195	0.346	0.128	0.006	0.057	0.168	0.068	0.046	0.881	0.028	0.034	0.128	0.099	0.151	0.068	2.63	1.17	317	64.9	46.4	8.82	45.1
208	Mild	D15	41.4	10.7	0.315	0.017	0	0.023	0.352	0.063	0.105	0.204	0.055	0.253	0.002	0.032	0.209	0.055	0.094	0.278	0.006	0.375	0.311	0.076	0.076	0.376	0.066	0.327	0.102	0.199	0.088	0.018	0.19	0.061	0.039	0.06	0.025	0.026	0.107	0.093	0.211	0.107	1.34	3.62	541	77.7	36.5	9.18	54.2
209	Mild	D1	33.9	2.31	0.279	0	0	0.048	0.079	0.023	0.145	0.167	0.052	0.127	0	0.026	0.087	0.018	0.073	0	0	0.13	0.119	0.046	0.018	0.368	0.034	0.215	0.035	0.172	0.041	0.029	0.137	0.034	0.011	0.07	0.009	0.032	0.075	0.057	0.236	0.022	0.205	3.26	476	60.9	44.9	6.15	42.8
210	Moderate/Severe	D15	34.4	4.31	0.324	0.023	0	0.023	0.19	0.056	0.161	0.126	0.038	0.083	0	0.019	0.143	0.038	0.089	0.135	0.017	0.154	0.149	0.043	0.037	0.338	0.047	0.217	0.059	0.163	0.041	0.032	0.139	0.051	0.028	0.054	0.036	0.038	0.068	0.088	0.21	0.029	0.269	2.65	342	29.7	23.4	4.19	47.4
211	Mild	D1	22.8	5.44	0.212	0.035	0.117	0.022	0.161	0.05	0.056	0.194	0.097	0.178	0.015	0.03	0.182	0.071	0.11	0.152	0.007	0.276	0.192	0.069	0.074	0.399	0.058	0.3	0.087	0.215	0.064	0.032	0.144	0.08	0.034	0.079	0.049	0.025	0.075	0.093	0.258	0.034	0.393	5.5	390	47.4	33.2	6.77	100
212	Mild	D15	33.8	3.59	0.569	0.068	0.142	0.041	0.413	0.083	0.821	0.13	0.075	0.203	0.024	0.478	0.117	0.053	0.12	0.083	0.029	0.248	0.163	0.048	0.045	0.401	0.055	0.171	0.039	0.165	0.023	0.03	0.197	0.049	0.039	0.055	0.024	0.03	0.083	0.148	0.116	0.047	0.216	1.38	396	51.6	29.7	7.59	28.1
213	Moderate/Severe	D1	46.6	7.54	0.763	0.049	0.232	0.021	0.537	0.095	0.488	0.17	0.114	0.202	0.042	0.338	0.152	0.053	0.133	0.078	0.033	0.308	0.196	0.05	0.106	0.429	0.06	0.158	0.049	0.167	0.034	0.037	0.174	0.042	0.045	0.072	0.023	0.036	0.118	0.137	0.201	0.03	0.21	0.452	250	81.1	45.4	6.17	35.7
214	Moderate/Severe	D1	18.9	13	0.268	0.089	0.134	0.022	0.141	0.102	0.29	0.197	0.112	0.207	0.034	0.569	0.106	0.046	0.149	0.196	0.035	0.215	0.135	0.052	0.031	0.393	0.046	0.193	0.043	0.203	0.021	0.028	0.161	0.055	0.043	0.064	0.035	0.026	0.074	0.131	0.149	0.033	0.173	11.6	76.2	62.2	34.2	2.37	27.9
215	Mild	D1	28.8	3.21	0.233	0.032	0.253	0.024	0.121	0.063	0.102	0.306	0.164	0.424	0.031	0.069	0.147	0.084	0.156	0.277	0.021	0.377	0.193	0.049	0.088	0.351	0.054	0.213	0.064	0.128	0.009	0.018	0.14	0.049	0.031	0.067	0.018	0.033	0.068	0.079	0.101	0.03	0.395	1.58	376	58	37.5	3.14	62
216	Mild	D1	33.9	3.91	0.388	0.033	0.019	0.024	0.111	0.047	0.103	0.228	0.132	0.424	0.035	0.069	0.114	0.066	0.135	0.065	0.024	0.248	0.132	0.048	0.078	0.345	0.04	0.213	0.049	0.129	0.013	0.02	0.169	0.085	0.031	0.051	0.032	0.034	0.061	0.108	0.128	0.04	0.173	1.3	506	72.3	39.9	9.07	46.5
217	Mild	D1	33.2	2.39	0.256	0.038	0.296	0.028	0.123	0.076	0.106	0.206	0.134	0.257	0.02	0.075	0.094	0.057	0.128	0.059	0.025	0.106	0.115	0.041	0.027	0.376	0.038	0.184	0.027	0.128	0.008	0.024	0.125	0.056	0.032	0.055	0.023	0.032	0.068	0.1	0.122	0.036	0.231	1.45	344	54.1	59.3	8.78	34.4
218	Mild	D1	47.4	4.72	0.64	0.06	0.031	0.031	0.412	0.1	1.7	0.16	0.106	0.377	0.041	1.52	0.123	0.082	0.163	0.083	0.041	0.264	0.18	0.038	0.109	0.402	0.057	0.192	0.042	0.185	0.013	0.027	0.154	0.043	0.028	0.071	0.03	0.038	0.106	0.128	0.183	0.047	0.552	5.25	381	90.7	42.6	8.61	42.8
219	Moderate/Severe	D1	57.9	21.9	0.525	0.121	0.263	0.038	0.937	0.048	0.175	0.232	0.108	0.353	0	0.032	0.256	0.091	0.122	0.391	0.031	0.565	0.344	0.065	0.187	0.377	0.139	0.282	0.154	0.218	0.095	0.082	0.188	0.068	0.056	0.076	0.023	0.054	0.223	0.157	0.204	0.042	0.232	18.3	418	66.8	54.3	5.55	65.1
220	Moderate/Severe	D15	42.3	10.6	0.486	0.06	0	0.034	0.33	0.081	0.419	0.271	0.133	0.358	0.037	0.299	0.178	0.054	0.162	0.319	0.031	0.372	0.243	0.057	0.117	0.393	0.082	0.23	0.058	0.192	0.02	0.034	0.181	0.047	0.035	0.066	0.033	0.033	0.087	0.12	0.153	0.033	0.298	8.14	311	49.7	33.3	6.06	54.7
221	Moderate/Severe	D1	47.9	8.81	0.692	0.098	0.254	0.039	0.872	0.146	0.408	0.146	0.106	0.308	0.034	0.986	0.155	0.054	0.166	0.381	0.035	0.751	0.263	0.065	0.206	0.452	0.111	0.239	0.087	0.176	0.036	0.032	0.224	0.076	0.059	0.081	0.035	0.04	0.098	0.178	0.177	0.061	0.324	0.128	328	64.5	48.9	9.67	30.4
222	Mild	D15	23.8	6.02	0.258	0.063	0.219	0.04	0.193	0.043	0.104	0.196	0.06	0.251	0.013	0.038	0.136	0.046	0.088	0.105	0.012	0.253	0.156	0.059	0.058	0.361	0.051	0.236	0.065	0.178	0.052	0.026	0.171	0.055	0.028	0.054	0.01	0.029	0.076	0.115	0.15	0.042	6.86	3.49	356	39.3	32.6	10.7	32.1
223	Moderate/Severe	D1	87.4	18.2	0.582	0.041	0.048	0.031	0.218	0.091	0.329	0.274	0.093	0.347	0.035	0.052	0.263	0.043	0.127	0.203	0.021	0.378	0.228	0.076	0.058	0.402	0.095	0.301	0.085	0.191	0.067	0.024	0.187	0.092	0.033	0.086	0.032	0.049	0.073	0.127	0.209	0.065	0.221	3.58	274	60.2	52.6	7.56	125
224	Mild	D15	38.6	4.47	0.423	0.036	0.176	0.035	0.142	0.09	0.133	0.249	0.135	0.439	0.04	0.087	0.113	0.056	0.134	0.076	0.03	0.218	0.173	0.066	0.076	0.416	0.053	0.324	0.056	0.155	0.008	0.03	0.259	0.075	0.036	0.065	0.023	0.038	0.064	0.078	0.166	0.052	0.242	6.4	369	89.3	37.6	5.52	48.2
225	Moderate/Severe	D1	76.8	12.1	1.03	0.052	0.08	0.032	0.476	0.066	0.309	0.273	0.144	0.435	0.037	0.065	0.197	0.078	0.146	0.202	0.029	0.355	0.199	0.063	0.141	0.358	0.086	0.218	0.131	0.154	0.036	0.037	0.163	0.061	0.046	0.071	0.04	0.03	0.078	0.094	0.159	0.038	0.174	2.21	338	78.9	55	6.21	38.7
226	Mild	D1	41.7	10.7	0.298	0.056	0.232	0.028	0.125	0.053	0.148	0.287	0.155	0.521	0.032	0.044	0.175	0.096	0.165	0.29	0.026	0.531	0.234	0.064	0.163	0.381	0.079	0.252	0.143	0.156	0.026	0.035	0.229	0.075	0.052	0.078	0.027	0.038	0.088	0.142	0.123	0.069	0.213	1.57	322	63	48.8	4.71	40.9
227	Moderate/Severe	D1	37.7	5.03	0.223	0.044	0.101	0.024	0.091	0.001	0.153	0.238	0.114	0.277	0.021	0.061	0.102	0.057	0.115	0.074	0.021	0.123	0.146	0.041	0.035	0.371	0.047	0.189	0.052	0.15	0.018	0.022	0.119	0.077	0.043	0.052	0.022	0.03	0.05	0.082	0.136	0.046	0.265	4.66	283	57.5	34.3	5.39	54.9
228	Mild	D1	40.2	6.24	0.698	0.049	0.123	0.032	0.22	0.054	0.191	0.23	0.131	0.525	0.029	0.079	0.111	0.058	0.145	0.165	0.022	0.311	0.158	0.051	0.091	0.381	0.054	0.216	0.075	0.16	0.003	0.029	0.142	0.071	0.035	0.064	0.024	0.032	0.077	0.101	0.122	0.039	0.134	8.07	288	72.1	46.9	3.9	54.2
229	Mild	D1	38.7	4.1	0.253	0.038	0.076	0.035	0.149	0.092	0.152	0.315	0.161	0.398	0.031	0.048	0.152	0.07	0.137	0.065	0.023	0.122	0.16	0.024	0.03	0.389	0.053	0.232	0.036	0.177	0.012	0.033	0.142	0.092	0.031	0.068	0.015	0.032	0.063	0.12	0.128	0.056	0.729	1.71	333	46.4	30.1	4.8	53.7
230	Mild	D15	19.5	4.31	0.25	0.004	0.059	0.017	0.126	0.036	0.096	0.127	0.028	0.077	0	0	0.137	0.048	0.09	0.205	0.01	0.342	0.175	0.045	0.045	0.39	0.05	0.226	0.062	0.147	0.04	0.029	0.134	0.044	0.022	0.052	0.011	0.034	0.073	0.091	0.133	0.028	5.7	1.74	320	32.5	39.6	5.75	40.6
231	Mild	D15	38.9	6.05	0.292	0.115	0.139	0.026	0.158	0.06	0.072	0.175	0.058	0.191	0.004	0.033	0.13	0.067	0.073	0.122	0.015	0.243	0.162	0.053	0.043	0.359	0.052	0.23	0.072	0.178	0.074	0.027	0.173	0.06	0.037	0.048	0.013	0.043	0.08	0.08	0.15	0.033	4.19	0.135	704	56.7	47.7	15.6	62.3
232	Moderate/Severe	D1	32.4	1.94	0.414	0.05	0.165	0.038	0.176	0.074	0.379	0.152	0.103	0.202	0.021	0.328	0.106	0.047	0.129	0.067	0.024	0.218	0.153	0.036	0.036	0.394	0.048	0.17	0.056	0.138	0	0.03	0.141	0.057	0.026	0.063	0.023	0.034	0.07	0.087	0.134	0.031	1.23	5.15	575	128	56.7	8.54	62.2
233	Moderate/Severe	D15	43	9.62	0.481	0.051	0.176	0.041	0.231	0.119	0.396	0.167	0.1	0.265	0.025	1.36	0.194	0.048	0.114	0.248	0.032	0.345	0.229	0.048	0.036	0.417	0.06	0.209	0.058	0.209	0.01	0.03	0.202	0.072	0.05	0.063	0.057	0.04	0.074	0.158	0.118	0.073	0.269	3.56	420	58.7	30.8	8.47	44
234	Mild	D15	49	6.93	0.521	0.005	0.229	0.028	0.149	0.036	0.128	0.17	0.043	0.266	0.028	0.06	0.176	0.102	0.098	0.231	0.02	0.3	0.14	0.064	0.062	0.388	0.051	0.226	0.055	0.14	0.042	0.027	0.165	0.071	0.024	0.047	0.019	0.037	0.097	0.129	0.167	0.026	1.18	5.28	513	175	65.5	14	56.7
235	Mild	D1	43.3	8.97	0.368	0.053	0.088	0.031	0.394	0.056	0.135	0.202	0.113	0.373	0.024	0.061	0.146	0.066	0.125	0.175	0.031	0.269	0.222	0.052	0.118	0.409	0.061	0.22	0.069	0.139	0.026	0.029	0.189	0.064	0.051	0.052	0.017	0.026	0.091	0.111	0.144	0.051	0.297	4.82	309	111	42.7	5.72	44.4
[truncated: 724 more columns]
