# Supplementary material for: Developing A Baseline Metabolomic Signature Associated with COVID-19 Severity: Insights from Prospective Trials Encompassing 13 U.S. Centers
Source: Metabolites. 2023 Oct 24;13(11):1107. doi: 10.3390/metabo13111107 (PMC10672920; doi:10.3390/metabo13111107)
Supplement: Supplementary file 1 [file metabolites-13-01107-s001.zip › Supplementary Table S4.xlsx]

## Sheet: Sheet1
Characteristic	Hospitalized, N = 39	Never Hospitalized, N = 68	Regulatroy Direction
Lysophosphatidylcholine.a.C14.0	-0.99 (0.60)	0.57 (0.69)	Downregulated
Lysophosphatidylcholine.a.C16.0	-1.02 (0.79)	0.58 (0.54)	Downregulated
Lysophosphatidylcholine.a.C16.1	-1.03 (0.75)	0.59 (0.53)	Downregulated
Lysophosphatidylcholine.a.C17.0	-1.03 (0.69)	0.59 (0.58)	Downregulated
Lysophosphatidylcholine.a.C18.0	-1.02 (0.72)	0.58 (0.59)	Downregulated
Lysophosphatidylcholine.a.C18.1	-0.96 (0.79)	0.55 (0.62)	Downregulated
Lysophosphatidylcholine.a.C18.2	-0.94 (0.78)	0.54 (0.66)	Downregulated
Lysophosphatidylcholine.a.C20.3	-0.88 (0.84)	0.51 (0.68)	Downregulated
Lysophosphatidylcholine.a.C20.4	-0.67 (1.04)	0.38 (0.75)	Downregulated
Lysophosphatidylcholine.a.C28.0	-0.37 (0.89)	0.21 (1.00)	Downregulated
Lysophosphatidylcholine.a.C28.1	-0.48 (0.76)	0.27 (1.02)	Downregulated
